# Supplementary material for: Landscape level associations between birds, mosquitoes and microclimates: possible consequences for disease transmission?
Source: Parasit Vectors. 2024 Mar 26;17:156. doi: 10.1186/s13071-024-06239-z (PMC10964671; doi:10.1186/s13071-024-06239-z)
Supplement: Supplementary file 2 — Additional file 2: Data landscape factors, containing mosquito trapping, bird observation and microclimate data. [file 13071_2024_6239_MOESM2_ESM.xlsx]

## Sheet: Mosquito
#	ID	SampleCODE	Location	Site	LocationName	Trap	X	Y	CRS	Year	Week	Genus	Species	Stage	Sex	Count
1	VB_H1	VB_H1_Y21_W25	VB	Forest	VB_Forest	H1	139612	445957	EPSG:28992	Y21	W25	Culex	Culex_pipiens/torrentium	imago	Female	9
2	VB_H1	VB_H1_Y21_W25	VB	Forest	VB_Forest	H1	139612	445957	EPSG:28992	Y21	W25	Culex	Culex_spp.	imago	Female	1
3	VB_H2	VB_H2_Y21_W25	VB	Forest	VB_Forest	H2	139656	445909	EPSG:28992	Y21	W25	Culex	Culex_pipiens/torrentium	imago	Female	13
4	IB_C3	IB_C3_Y21_W25	IB	Grassland	IB_Grassland	C3	131260	449673	EPSG:28992	Y21	W25	Culex	Culex_pipiens/torrentium	imago	Female	1
5	AW_C3	AW_C3_Y21_W25	AW	Grassland	AW_Grassland	C3	139525	453915	EPSG:28992	Y21	W25	Culex	Culex_pipiens/torrentium	imago	Female	2
6	HZ_H2	HZ_H2_Y21_W25	HZ	Forest	HZ_Forest	H2	128738	461011	EPSG:28992	Y21	W25	Culex	Culex_pipiens/torrentium	imago	Female	1
7	HZ_H2	HZ_H2_Y21_W25	HZ	Forest	HZ_Forest	H2	128738	461011	EPSG:28992	Y21	W25	Culex	Culex_pipiens/torrentium	imago	Female	33
8	HZ_H3	HZ_H3_Y21_W25	HZ	Forest	HZ_Forest	H3	128739	460970	EPSG:28992	Y21	W25	Culex	Culex_pipiens/torrentium	imago	Female	30
9	HZ_H1	HZ_H1_Y21_W25	HZ	Forest	HZ_Forest	H1	128717	460914	EPSG:28992	Y21	W25	Culex	Culex_pipiens/torrentium	imago	Female	5
10	IB_C2	IB_C2_Y21_W25	IB	Grassland	IB_Grassland	C2	131223	449722	EPSG:28992	Y21	W25	Culex	Culex_pipiens/torrentium	imago	Female	3
11	HZ_C2	HZ_C2_Y21_W25	HZ	Grassland	HZ_Grassland	C2	128916	459806	EPSG:28992	Y21	W25	Culex	Culex_pipiens/torrentium	imago	Female	8
12	HZ_C1	HZ_C1_Y21_W25	HZ	Grassland	HZ_Grassland	C1	128937	459858	EPSG:28992	Y21	W25	Culex	Culex_pipiens/torrentium	imago	Female	2
13	HZ_C1	HZ_C1_Y21_W25	HZ	Grassland	HZ_Grassland	C1	128937	459858	EPSG:28992	Y21	W25	Culex	Culex_spp.	imago	Female	1
14	IB_H2	IB_H2_Y21_W25	IB	Forest	IB_Forest	H2	131233	450287	EPSG:28992	Y21	W25	Culex	Culex_pipiens/torrentium	imago	Female	6
15	GP_H1	GP_H1_Y21_W25	GP	Forest	GP_Forest	H1	136660	461159	EPSG:28992	Y21	W25	Culex	Culex_modestus	imago	Female	1
16	GP_H1	GP_H1_Y21_W25	GP	Forest	GP_Forest	H1	136660	461159	EPSG:28992	Y21	W25	Culex	Culex_pipiens/torrentium	imago	Female	2
17	IB_H1	IB_H1_Y21_W25	IB	Forest	IB_Forest	H1	131170	450242	EPSG:28992	Y21	W25	Culex	Culex_pipiens/torrentium	imago	Female	6
18	IB_C1	IB_C1_Y21_W25	IB	Grassland	IB_Grassland	C1	131174	449680	EPSG:28992	Y21	W25	Culex	Culex_pipiens/torrentium	imago	Female	13
19	GP_H2	GP_H2_Y21_W25	GP	Forest	GP_Forest	H2	136627	461121	EPSG:28992	Y21	W25	Culex	Culex_pipiens/torrentium	imago	Female	7
20	GP_H2	GP_H2_Y21_W25	GP	Forest	GP_Forest	H2	136627	461121	EPSG:28992	Y21	W25	Culiseta	Culiseta_annulata	imago	Female	1
21	GP_H3	GP_H3_Y21_W25	GP	Forest	GP_Forest	H3	136612	461080	EPSG:28992	Y21	W25	Aedes	Aedes_cinereus/geminus	imago	Female	2
22	GP_C1	GP_C1_Y21_W25	GP	Grassland	GP_Grassland	C1	136976	461036	EPSG:28992	Y21	W25	Aedes	Aedes_cinereus/geminus	imago	Female	1
23	GP_C1	GP_C1_Y21_W25	GP	Grassland	GP_Grassland	C1	136976	461036	EPSG:28992	Y21	W25	Culex	Culex_pipiens/torrentium	imago	Female	20
24	GP_C2	GP_C2_Y21_W25	GP	Grassland	GP_Grassland	C2	136923	460966	EPSG:28992	Y21	W25	Coquillettidia	Coquillettidia_richiardii	imago	Female	1
25	GP_C2	GP_C2_Y21_W25	GP	Grassland	GP_Grassland	C2	136923	460966	EPSG:28992	Y21	W25	Aedes	Aedes_cinereus/geminus	imago	Female	1
26	GP_C2	GP_C2_Y21_W25	GP	Grassland	GP_Grassland	C2	136923	460966	EPSG:28992	Y21	W25	Culex	Culex_pipiens/torrentium	imago	Female	2
27	GP_C2	GP_C2_Y21_W25	GP	Grassland	GP_Grassland	C2	136923	460966	EPSG:28992	Y21	W25	Culex	Culex_pipiens/torrentium	imago	Female	7
28	GP_C3	GP_C3_Y21_W25	GP	Grassland	GP_Grassland	C3	136873	460897	EPSG:28992	Y21	W25	Culiseta	Culiseta_annulata	imago	Female	1
29	GP_C3	GP_C3_Y21_W25	GP	Grassland	GP_Grassland	C3	136873	460897	EPSG:28992	Y21	W25	Culex	Culex_pipiens/torrentium	imago	Female	1
30	GP_C3	GP_C3_Y21_W25	GP	Grassland	GP_Grassland	C3	136873	460897	EPSG:28992	Y21	W25	Culex	Culex_pipiens/torrentium	imago	Female	8
31	AW_H1	AW_H1_Y21_W25	AW	Forest	AW_Forest	H1	139348	454016	EPSG:28992	Y21	W25	Coquillettidia	Coquillettidia_richiardii	imago	Female	4
32	AW_H1	AW_H1_Y21_W25	AW	Forest	AW_Forest	H1	139348	454016	EPSG:28992	Y21	W25	Culex	Culex_pipiens/torrentium	imago	Female	3
33	AW_H2	AW_H2_Y21_W25	AW	Forest	AW_Forest	H2	139300	454010	EPSG:28992	Y21	W25	Culex	Culex_pipiens/torrentium	imago	Female	3
34	AW_H2	AW_H2_Y21_W25	AW	Forest	AW_Forest	H2	139300	454010	EPSG:28992	Y21	W25	Culex	Culex_pipiens/torrentium	imago	Female	1
35	AW_H3	AW_H3_Y21_W25	AW	Forest	AW_Forest	H3	139335	453956	EPSG:28992	Y21	W25	Coquillettidia	Coquillettidia_richiardii	imago	Female	2
36	AW_H3	AW_H3_Y21_W25	AW	Forest	AW_Forest	H3	139335	453956	EPSG:28992	Y21	W25	Culex	Culex_pipiens/torrentium	imago	Female	1
37	AW_C1	AW_C1_Y21_W25	AW	Grassland	AW_Grassland	C1	139467	453956	EPSG:28992	Y21	W25	Culex	Culex_pipiens/torrentium	imago	Female	4
38	AW_C2	AW_C2_Y21_W25	AW	Grassland	AW_Grassland	C2	139421	453858	EPSG:28992	Y21	W25	Culex	Culex_pipiens/torrentium	imago	Female	3
39	VB_C1	VB_C1_Y21_W25	VB	Grassland	VB_Grassland	C1	139428	445728	EPSG:28992	Y21	W25	Coquillettidia	Coquillettidia_richiardii	imago	Female	3
40	VB_C2	VB_C2_Y21_W25	VB	Grassland	VB_Grassland	C2	139461	445795	EPSG:28992	Y21	W25	Culex	Culex_pipiens/torrentium	imago	Female	12
41	VB_C3	VB_C3_Y21_W25	VB	Grassland	VB_Grassland	C3	139394	445785	EPSG:28992	Y21	W25	Culex	Culex_pipiens/torrentium	imago	Female	4
42	IB_H3	IB_H3_Y21_W25	IB	Forest	IB_Forest	H3	131241	450222	EPSG:28992	Y21	W25	Culex	Culex_pipiens/torrentium	imago	Female	4
43	HZ_C3	HZ_C3_Y21_W25	HZ	Grassland	HZ_Grassland	C3	128900	459755	EPSG:28992	Y21	W25	Culex	Culex_pipiens/torrentium	imago	Female	8
44	VB_H3	VB_H3_Y21_W25	VB	Forest	VB_Forest	H3	139555	445935	EPSG:28992	Y21	W25	Culex	Culex_pipiens/torrentium	imago	Female	42
45	VB_H3	VB_H3_Y21_W25	VB	Forest	VB_Forest	H3	139555	445935	EPSG:28992	Y21	W25	Coquillettidia	Coquillettidia_richiardii	imago	Female	1
46	VB_H3	VB_H3_Y21_W25	VB	Forest	VB_Forest	H3	139555	445935	EPSG:28992	Y21	W25	Culiseta	Culiseta_morsitans	imago	Female	2
47	IB_H1	IB_H1_Y21_W26	IB	Forest	IB_Forest	H1	131170	450242	EPSG:28992	Y21	W26	Culex	Culex_pipiens/torrentium	imago	Female	52
48	IB_H2	IB_H2_Y21_W26	IB	Forest	IB_Forest	H2	131233	450287	EPSG:28992	Y21	W26	Culex	Culex_pipiens/torrentium	imago	Female	31
49	IB_H3	IB_H3_Y21_W26	IB	Forest	IB_Forest	H3	131241	450222	EPSG:28992	Y21	W26	Culex	Culex_pipiens/torrentium	imago	Female	18
50	IB_C1	IB_C1_Y21_W26	IB	Grassland	IB_Grassland	C1	131174	449680	EPSG:28992	Y21	W26	Culex	Culex_pipiens/torrentium	imago	Female	25
51	IB_C2	IB_C2_Y21_W26	IB	Grassland	IB_Grassland	C2	131223	449722	EPSG:28992	Y21	W26	Culex	Culex_pipiens/torrentium	imago	Female	2
52	IB_C3	IB_C3_Y21_W26	IB	Grassland	IB_Grassland	C3	131260	449673	EPSG:28992	Y21	W26	Culex	Culex_pipiens/torrentium	imago	Female	5
53	HZ_C1	HZ_C1_Y21_W26	HZ	Grassland	HZ_Grassland	C1	128937	459858	EPSG:28992	Y21	W26	Culex	Culex_pipiens/torrentium	imago	Female	29
54	HZ_C2	HZ_C2_Y21_W26	HZ	Grassland	HZ_Grassland	C2	128916	459806	EPSG:28992	Y21	W26	NA	NA	imago	Female	0
55	HZ_C3	HZ_C3_Y21_W26	HZ	Grassland	HZ_Grassland	C3	128900	459755	EPSG:28992	Y21	W26	Culex	Culex_pipiens/torrentium	imago	Female	5
56	HZ_H1	HZ_H1_Y21_W26	HZ	Forest	HZ_Forest	H1	128717	460914	EPSG:28992	Y21	W26	Culex	Culex_pipiens/torrentium	imago	Female	6
57	HZ_H1	HZ_H1_Y21_W26	HZ	Forest	HZ_Forest	H1	128717	460914	EPSG:28992	Y21	W26	Anopheles	Anopheles_maculipennis s.l.	imago	Female	2
58	HZ_H2	HZ_H2_Y21_W26	HZ	Forest	HZ_Forest	H2	128738	461011	EPSG:28992	Y21	W26	Coquillettidia	Coquillettidia_richiardii	imago	Female	1
59	HZ_H2	HZ_H2_Y21_W26	HZ	Forest	HZ_Forest	H2	128738	461011	EPSG:28992	Y21	W26	Culex	Culex_pipiens/torrentium	imago	Female	16
60	HZ_H3	HZ_H3_Y21_W26	HZ	Forest	HZ_Forest	H3	128739	460970	EPSG:28992	Y21	W26	Culex	Culex_pipiens/torrentium	imago	Female	120
61	VB_H1	VB_H1_Y21_W26	VB	Forest	VB_Forest	H1	139612	445957	EPSG:28992	Y21	W26	Culex	Culex_pipiens/torrentium	imago	Female	75
62	VB_H1	VB_H1_Y21_W26	VB	Forest	VB_Forest	H1	139612	445957	EPSG:28992	Y21	W26	Culiseta	Culiseta_morsitans	imago	Female	1
63	VB_C1	VB_C1_Y21_W26	VB	Grassland	VB_Grassland	C1	139428	445728	EPSG:28992	Y21	W26	NA	NA	imago	Female	0
64	VB_C3	VB_C3_Y21_W26	VB	Grassland	VB_Grassland	C3	139394	445785	EPSG:28992	Y21	W26	Culex	Culex_pipiens/torrentium	imago	Female	4
65	VB_C2	VB_C2_Y21_W26	VB	Grassland	VB_Grassland	C2	139461	445795	EPSG:28992	Y21	W26	Culex	Culex_pipiens/torrentium	imago	Female	2
66	VB_C2	VB_C2_Y21_W26	VB	Grassland	VB_Grassland	C2	139461	445795	EPSG:28992	Y21	W26	Aedes	Aedes_cinereus/geminus	imago	Female	2
67	AW_C1	AW_C1_Y21_W26	AW	Grassland	AW_Grassland	C1	139467	453956	EPSG:28992	Y21	W26	Culex	Culex_pipiens/torrentium	imago	Female	5
68	AW_C2	AW_C2_Y21_W26	AW	Grassland	AW_Grassland	C2	139421	453858	EPSG:28992	Y21	W26	Culex	Culex_pipiens/torrentium	imago	Female	2
69	AW_C2	AW_C2_Y21_W26	AW	Grassland	AW_Grassland	C2	139421	453858	EPSG:28992	Y21	W26	Culex	Culex_pipiens/torrentium	imago	Female	7
70	AW_C3	AW_C3_Y21_W26	AW	Grassland	AW_Grassland	C3	139525	453915	EPSG:28992	Y21	W26	Culex	Culex_pipiens/torrentium	imago	Female	7
71	VB_H2	VB_H2_Y21_W26	VB	Forest	VB_Forest	H2	139656	445909	EPSG:28992	Y21	W26	Culex	Culex_pipiens/torrentium	imago	Female	7
72	VB_H3	VB_H3_Y21_W26	VB	Forest	VB_Forest	H3	139555	445935	EPSG:28992	Y21	W26	Culiseta	Culiseta_annulata	imago	Female	1
73	VB_H3	VB_H3_Y21_W26	VB	Forest	VB_Forest	H3	139555	445935	EPSG:28992	Y21	W26	Culex	Culex_pipiens/torrentium	imago	Female	2
74	GP_H1	GP_H1_Y21_W26	GP	Forest	GP_Forest	H1	136660	461159	EPSG:28992	Y21	W26	Culex	Culex_pipiens/torrentium	imago	Female	2
75	AW_H3	AW_H3_Y21_W26	AW	Forest	AW_Forest	H3	139335	453956	EPSG:28992	Y21	W26	Culex	Culex_pipiens/torrentium	imago	Female	3
76	AW_H3	AW_H3_Y21_W26	AW	Forest	AW_Forest	H3	139335	453956	EPSG:28992	Y21	W26	Coquillettidia	Coquillettidia_richiardii	imago	Female	1
77	AW_H1	AW_H1_Y21_W26	AW	Forest	AW_Forest	H1	139348	454016	EPSG:28992	Y21	W26	NA	NA	imago	Female	0
78	GP_H1	GP_H1_Y21_W26	GP	Forest	GP_Forest	H1	136660	461159	EPSG:28992	Y21	W26	Aedes	Aedes_spp.	imago	Female	1
79	AW_H2	AW_H2_Y21_W26	AW	Forest	AW_Forest	H2	139300	454010	EPSG:28992	Y21	W26	Culex	Culex_pipiens/torrentium	imago	Female	9
80	GP_C3	GP_C3_Y21_W26	GP	Grassland	GP_Grassland	C3	136873	460897	EPSG:28992	Y21	W26	Culex	Culex_pipiens/torrentium	imago	Female	3
81	GP_H2	GP_H2_Y21_W26	GP	Forest	GP_Forest	H2	136627	461121	EPSG:28992	Y21	W26	Culex	Culex_pipiens/torrentium	imago	Female	7
82	GP_H2	GP_H2_Y21_W26	GP	Forest	GP_Forest	H2	136627	461121	EPSG:28992	Y21	W26	Aedes	Aedes_cinereus/geminus	imago	Female	3
83	GP_H3	GP_H3_Y21_W26	GP	Forest	GP_Forest	H3	136612	461080	EPSG:28992	Y21	W26	Culex	Culex_pipiens/torrentium	imago	Female	1
84	GP_H3	GP_H3_Y21_W26	GP	Forest	GP_Forest	H3	136612	461080	EPSG:28992	Y21	W26	Aedes	Aedes_annulipes/cantans	imago	Female	2
85	GP_H3	GP_H3_Y21_W26	GP	Forest	GP_Forest	H3	136612	461080	EPSG:28992	Y21	W26	Coquillettidia	Coquillettidia_richiardii	imago	Female	1
86	GP_C1	GP_C1_Y21_W26	GP	Grassland	GP_Grassland	C1	136976	461036	EPSG:28992	Y21	W26	Culex	Culex_pipiens/torrentium	imago	Female	1
87	GP_C1	GP_C1_Y21_W26	GP	Grassland	GP_Grassland	C1	136976	461036	EPSG:28992	Y21	W26	Culex	Culex_modestus	imago	Female	1
88	GP_C1	GP_C1_Y21_W26	GP	Grassland	GP_Grassland	C1	136976	461036	EPSG:28992	Y21	W26	NA	NA	imago	Female	1
89	GP_C2	GP_C2_Y21_W26	GP	Grassland	GP_Grassland	C2	136923	460966	EPSG:28992	Y21	W26	Culex	Culex_pipiens/torrentium	imago	Female	10
90	AW_C3	AW_C3_Y21_W27	AW	Grassland	AW_Grassland	C3	139525	453915	EPSG:28992	Y21	W27	Culex	Culex_pipiens/torrentium	imago	Female	11
91	AW_H3	AW_H3_Y21_W27	AW	Forest	AW_Forest	H3	139335	453956	EPSG:28992	Y21	W27	Anopheles	Anopheles_plumbeus	imago	Female	2
92	AW_H3	AW_H3_Y21_W27	AW	Forest	AW_Forest	H3	139335	453956	EPSG:28992	Y21	W27	Coquillettidia	Coquillettidia_richiardii	imago	Female	1
93	AW_H3	AW_H3_Y21_W27	AW	Forest	AW_Forest	H3	139335	453956	EPSG:28992	Y21	W27	Culex	Culex_pipiens/torrentium	imago	Female	3
94	AW_C1	AW_C1_Y21_W27	AW	Grassland	AW_Grassland	C1	139467	453956	EPSG:28992	Y21	W27	Culex	Culex_pipiens/torrentium	imago	Female	21
95	IB_C2	IB_C2_Y21_W27	IB	Grassland	IB_Grassland	C2	131223	449722	EPSG:28992	Y21	W27	NA	NA	imago	Female	0
96	GP_H2	GP_H2_Y21_W27	GP	Forest	GP_Forest	H2	136627	461121	EPSG:28992	Y21	W27	Culex	Culex_pipiens/torrentium	imago	Female	5
97	GP_H2	GP_H2_Y21_W27	GP	Forest	GP_Forest	H2	136627	461121	EPSG:28992	Y21	W27	Aedes	Aedes_spp.	imago	Female	2
98	GP_H2	GP_H2_Y21_W27	GP	Forest	GP_Forest	H2	136627	461121	EPSG:28992	Y21	W27	Coquillettidia	Coquillettidia_richiardii	imago	Female	1
99	AW_C2	AW_C2_Y21_W27	AW	Grassland	AW_Grassland	C2	139421	453858	EPSG:28992	Y21	W27	Culex	Culex_pipiens/torrentium	imago	Female	1
100	VB_C1	VB_C1_Y21_W27	VB	Grassland	VB_Grassland	C1	139428	445728	EPSG:28992	Y21	W27	Culex	Culex_pipiens/torrentium	imago	Female	6
101	VB_C2	VB_C2_Y21_W27	VB	Grassland	VB_Grassland	C2	139461	445795	EPSG:28992	Y21	W27	Culex	Culex_pipiens/torrentium	imago	Female	28
102	VB_C3	VB_C3_Y21_W27	VB	Grassland	VB_Grassland	C3	139394	445785	EPSG:28992	Y21	W27	Culex	Culex_pipiens/torrentium	imago	Female	20
103	VB_C3	VB_C3_Y21_W27	VB	Grassland	VB_Grassland	C3	139394	445785	EPSG:28992	Y21	W27	Coquillettidia	Coquillettidia_richiardii	imago	Female	1
104	VB_C3	VB_C3_Y21_W27	VB	Grassland	VB_Grassland	C3	139394	445785	EPSG:28992	Y21	W27	Aedes	Aedes_cinereus/geminus	imago	Female	1
105	IB_C3	IB_C3_Y21_W27	IB	Grassland	IB_Grassland	C3	131260	449673	EPSG:28992	Y21	W27	Culex	Culex_pipiens/torrentium	imago	Female	6
106	IB_C1	IB_C1_Y21_W27	IB	Grassland	IB_Grassland	C1	131174	449680	EPSG:28992	Y21	W27	Culex	Culex_pipiens/torrentium	imago	Female	17
107	HZ_C1	HZ_C1_Y21_W27	HZ	Grassland	HZ_Grassland	C1	128937	459858	EPSG:28992	Y21	W27	Culex	Culex_pipiens/torrentium	imago	Female	61
108	HZ_C2	HZ_C2_Y21_W27	HZ	Grassland	HZ_Grassland	C2	128916	459806	EPSG:28992	Y21	W27	Culex	Culex_pipiens/torrentium	imago	Female	2
109	HZ_C2	HZ_C2_Y21_W27	HZ	Grassland	HZ_Grassland	C2	128916	459806	EPSG:28992	Y21	W27	Culex	Culex_pipiens/torrentium	imago	Female	64
110	HZ_C3	HZ_C3_Y21_W27	HZ	Grassland	HZ_Grassland	C3	128900	459755	EPSG:28992	Y21	W27	Culex	Culex_pipiens/torrentium	imago	Female	37
111	HZ_H1	HZ_H1_Y21_W27	HZ	Forest	HZ_Forest	H1	128717	460914	EPSG:28992	Y21	W27	Culiseta	Culiseta_morsitans	imago	Female	1
112	HZ_H1	HZ_H1_Y21_W27	HZ	Forest	HZ_Forest	H1	128717	460914	EPSG:28992	Y21	W27	Aedes	Aedes_annulipes/cantans	imago	Female	1
113	HZ_H1	HZ_H1_Y21_W27	HZ	Forest	HZ_Forest	H1	128717	460914	EPSG:28992	Y21	W27	Culex	Culex_pipiens/torrentium	imago	Female	69
114	HZ_H2	HZ_H2_Y21_W27	HZ	Forest	HZ_Forest	H2	128738	461011	EPSG:28992	Y21	W27	Coquillettidia	Coquillettidia_richiardii	imago	Female	1
115	HZ_H2	HZ_H2_Y21_W27	HZ	Forest	HZ_Forest	H2	128738	461011	EPSG:28992	Y21	W27	Culex	Culex_pipiens/torrentium	imago	Female	13
116	HZ_H3	HZ_H3_Y21_W27	HZ	Forest	HZ_Forest	H3	128739	460970	EPSG:28992	Y21	W27	Coquillettidia	Coquillettidia_richiardii	imago	Female	1
117	HZ_H3	HZ_H3_Y21_W27	HZ	Forest	HZ_Forest	H3	128739	460970	EPSG:28992	Y21	W27	Culex	Culex_pipiens/torrentium	imago	Female	19
118	AW_H1	AW_H1_Y21_W27	AW	Forest	AW_Forest	H1	139348	454016	EPSG:28992	Y21	W27	Culex	Culex_pipiens/torrentium	imago	Female	12
119	AW_H1	AW_H1_Y21_W27	AW	Forest	AW_Forest	H1	139348	454016	EPSG:28992	Y21	W27	Coquillettidia	Coquillettidia_richiardii	imago	Female	1
120	AW_H2	AW_H2_Y21_W27	AW	Forest	AW_Forest	H2	139300	454010	EPSG:28992	Y21	W27	Culex	Culex_pipiens/torrentium	imago	Female	15
121	IB_H1	IB_H1_Y21_W27	IB	Forest	IB_Forest	H1	131170	450242	EPSG:28992	Y21	W27	Culiseta	Culiseta_annulata	imago	Female	3
122	IB_H1	IB_H1_Y21_W27	IB	Forest	IB_Forest	H1	131170	450242	EPSG:28992	Y21	W27	Culex	Culex_pipiens/torrentium	imago	Female	12
123	IB_H2	IB_H2_Y21_W27	IB	Forest	IB_Forest	H2	131233	450287	EPSG:28992	Y21	W27	Culex	Culex_pipiens/torrentium	imago	Female	4
124	IB_H3	IB_H3_Y21_W27	IB	Forest	IB_Forest	H3	131241	450222	EPSG:28992	Y21	W27	Culex	Culex_pipiens/torrentium	imago	Female	100
125	IB_H3	IB_H3_Y21_W27	IB	Forest	IB_Forest	H3	131241	450222	EPSG:28992	Y21	W27	Culiseta	Culiseta_annulata	imago	Female	1
126	GP_H1	GP_H1_Y21_W27	GP	Forest	GP_Forest	H1	136660	461159	EPSG:28992	Y21	W27	Coquillettidia	Coquillettidia_richiardii	imago	Female	2
127	GP_H1	GP_H1_Y21_W27	GP	Forest	GP_Forest	H1	136660	461159	EPSG:28992	Y21	W27	Culex	Culex_pipiens/torrentium	imago	Female	7
128	GP_H3	GP_H3_Y21_W27	GP	Forest	GP_Forest	H3	136612	461080	EPSG:28992	Y21	W27	Culex	Culex_pipiens/torrentium	imago	Female	11
129	GP_H3	GP_H3_Y21_W27	GP	Forest	GP_Forest	H3	136612	461080	EPSG:28992	Y21	W27	Aedes	Aedes_annulipes/cantans	imago	Female	7
130	GP_H3	GP_H3_Y21_W27	GP	Forest	GP_Forest	H3	136612	461080	EPSG:28992	Y21	W27	Anopheles	Anopheles_maculipennis s.l.	imago	Female	1
131	GP_H3	GP_H3_Y21_W27	GP	Forest	GP_Forest	H3	136612	461080	EPSG:28992	Y21	W27	Coquillettidia	Coquillettidia_richiardii	imago	Female	4
132	VB_H2	VB_H2_Y21_W27	VB	Forest	VB_Forest	H2	139656	445909	EPSG:28992	Y21	W27	Culex	Culex_pipiens/torrentium	imago	Female	22
133	VB_H2	VB_H2_Y21_W27	VB	Forest	VB_Forest	H2	139656	445909	EPSG:28992	Y21	W27	Culiseta	Culiseta_morsitans	imago	Female	1
134	GP_C1	GP_C1_Y21_W27	GP	Grassland	GP_Grassland	C1	136976	461036	EPSG:28992	Y21	W27	Culex	Culex_pipiens/torrentium	imago	Female	10
135	GP_C2	GP_C2_Y21_W27	GP	Grassland	GP_Grassland	C2	136923	460966	EPSG:28992	Y21	W27	NA	NA	imago	Female	0
136	GP_C3	GP_C3_Y21_W27	GP	Grassland	GP_Grassland	C3	136873	460897	EPSG:28992	Y21	W27	Culex	Culex_pipiens/torrentium	imago	Female	8
137	GP_C3	GP_C3_Y21_W27	GP	Grassland	GP_Grassland	C3	136873	460897	EPSG:28992	Y21	W27	Culex	Culex_pipiens/torrentium	imago	Female	1
138	VB_H1	VB_H1_Y21_W27	VB	Forest	VB_Forest	H1	139612	445957	EPSG:28992	Y21	W27	Culex	Culex_pipiens/torrentium	imago	Female	2
139	VB_H3	VB_H3_Y21_W27	VB	Forest	VB_Forest	H3	139555	445935	EPSG:28992	Y21	W27	Culex	Culex_pipiens/torrentium	imago	Female	80
140	VB_H3	VB_H3_Y21_W27	VB	Forest	VB_Forest	H3	139555	445935	EPSG:28992	Y21	W27	Coquillettidia	Coquillettidia_richiardii	imago	Female	1
141	VB_H3	VB_H3_Y21_W27	VB	Forest	VB_Forest	H3	139555	445935	EPSG:28992	Y21	W27	Coquillettidia	Coquillettidia_richiardii	imago	Female	1
142	VB_H3	VB_H3_Y21_W27	VB	Forest	VB_Forest	H3	139555	445935	EPSG:28992	Y21	W27	Aedes	Aedes_annulipes/cantans	imago	Female	1
143	GP_H2	GP_H2_Y21_W28	GP	Forest	GP_Forest	H2	136627	461121	EPSG:28992	Y21	W28	NA	NA	imago	Female	0
144	GP_H3	GP_H3_Y21_W28	GP	Forest	GP_Forest	H3	136612	461080	EPSG:28992	Y21	W28	Culex	Culex_pipiens/torrentium	imago	Female	2
145	GP_H3	GP_H3_Y21_W28	GP	Forest	GP_Forest	H3	136612	461080	EPSG:28992	Y21	W28	Aedes	Aedes_cinereus/geminus	imago	Female	1
146	VB_H1	VB_H1_Y21_W28	VB	Forest	VB_Forest	H1	139612	445957	EPSG:28992	Y21	W28	Culex	Culex_pipiens/torrentium	imago	Female	6
147	VB_H2	VB_H2_Y21_W28	VB	Forest	VB_Forest	H2	139656	445909	EPSG:28992	Y21	W28	Culex	Culex_pipiens/torrentium	imago	Female	9
148	AW_C2	AW_C2_Y21_W28	AW	Grassland	AW_Grassland	C2	139421	453858	EPSG:28992	Y21	W28	Culex	Culex_pipiens/torrentium	imago	Female	4
149	VB_H3	VB_H3_Y21_W28	VB	Forest	VB_Forest	H3	139555	445935	EPSG:28992	Y21	W28	Culex	Culex_pipiens/torrentium	imago	Female	2
150	VB_H3	VB_H3_Y21_W28	VB	Forest	VB_Forest	H3	139555	445935	EPSG:28992	Y21	W28	Culex	Culex_pipiens/torrentium	imago	Female	1
151	AW_H2	AW_H2_Y21_W28	AW	Forest	AW_Forest	H2	139300	454010	EPSG:28992	Y21	W28	Culex	Culex_pipiens/torrentium	imago	Female	13
152	HZ_H1	HZ_H1_Y21_W28	HZ	Forest	HZ_Forest	H1	128717	460914	EPSG:28992	Y21	W28	Culex	Culex_pipiens/torrentium	imago	Female	7
153	HZ_H2	HZ_H2_Y21_W28	HZ	Forest	HZ_Forest	H2	128738	461011	EPSG:28992	Y21	W28	Culex	Culex_pipiens/torrentium	imago	Female	30
154	GP_C3	GP_C3_Y21_W28	GP	Grassland	GP_Grassland	C3	136873	460897	EPSG:28992	Y21	W28	Culex	Culex_pipiens/torrentium	imago	Female	5
155	GP_C3	GP_C3_Y21_W28	GP	Grassland	GP_Grassland	C3	136873	460897	EPSG:28992	Y21	W28	Culex	Culex_pipiens/torrentium	imago	Female	1
156	HZ_H2	HZ_H2_Y21_W28	HZ	Forest	HZ_Forest	H2	128738	461011	EPSG:28992	Y21	W28	Culiseta	Culiseta_morsitans	imago	Female	1
157	HZ_H2	HZ_H2_Y21_W28	HZ	Forest	HZ_Forest	H2	128738	461011	EPSG:28992	Y21	W28	Coquillettidia	Coquillettidia_richiardii	imago	Female	1
158	AW_H3	AW_H3_Y21_W28	AW	Forest	AW_Forest	H3	139335	453956	EPSG:28992	Y21	W28	Culex	Culex_pipiens/torrentium	imago	Female	7
159	AW_C1	AW_C1_Y21_W28	AW	Grassland	AW_Grassland	C1	139467	453956	EPSG:28992	Y21	W28	Culex	Culex_pipiens/torrentium	imago	Female	1
160	VB_C1	VB_C1_Y21_W28	VB	Grassland	VB_Grassland	C1	139428	445728	EPSG:28992	Y21	W28	Culex	Culex_pipiens/torrentium	imago	Female	4
161	GP_C2	GP_C2_Y21_W28	GP	Grassland	GP_Grassland	C2	136923	460966	EPSG:28992	Y21	W28	Culex	Culex_pipiens/torrentium	imago	Female	10
162	GP_C2	GP_C2_Y21_W28	GP	Grassland	GP_Grassland	C2	136923	460966	EPSG:28992	Y21	W28	Culex	Culex_pipiens/torrentium	imago	Female	1
163	HZ_C2	HZ_C2_Y21_W28	HZ	Grassland	HZ_Grassland	C2	128916	459806	EPSG:28992	Y21	W28	Culex	Culex_pipiens/torrentium	imago	Female	2
164	VB_C3	VB_C3_Y21_W28	VB	Grassland	VB_Grassland	C3	139394	445785	EPSG:28992	Y21	W28	Culex	Culex_pipiens/torrentium	imago	Female	5
165	HZ_H3	HZ_H3_Y21_W28	HZ	Forest	HZ_Forest	H3	128739	460970	EPSG:28992	Y21	W28	Culex	Culex_pipiens/torrentium	imago	Female	45
166	HZ_H3	HZ_H3_Y21_W28	HZ	Forest	HZ_Forest	H3	128739	460970	EPSG:28992	Y21	W28	Culex	Culex_pipiens/torrentium	imago	Female	2
167	HZ_H3	HZ_H3_Y21_W28	HZ	Forest	HZ_Forest	H3	128739	460970	EPSG:28992	Y21	W28	Culex	Culex_pipiens/torrentium	imago	Female	1
168	HZ_C3	HZ_C3_Y21_W28	HZ	Grassland	HZ_Grassland	C3	128900	459755	EPSG:28992	Y21	W28	Culex	Culex_pipiens/torrentium	imago	Female	1
169	GP_C1	GP_C1_Y21_W28	GP	Grassland	GP_Grassland	C1	136976	461036	EPSG:28992	Y21	W28	NA	NA	imago	Female	0
170	AW_C3	AW_C3_Y21_W28	AW	Grassland	AW_Grassland	C3	139525	453915	EPSG:28992	Y21	W28	NA	NA	imago	Female	0
171	AW_H1	AW_H1_Y21_W28	AW	Forest	AW_Forest	H1	139348	454016	EPSG:28992	Y21	W28	Culex	Culex_pipiens/torrentium	imago	Female	1
172	HZ_C1	HZ_C1_Y21_W28	HZ	Grassland	HZ_Grassland	C1	128937	459858	EPSG:28992	Y21	W28	Culex	Culex_pipiens/torrentium	imago	Female	1
173	IB_C3	IB_C3_Y21_W28	IB	Grassland	IB_Grassland	C3	131260	449673	EPSG:28992	Y21	W28	Culex	Culex_pipiens/torrentium	imago	Female	3
174	VB_C2	VB_C2_Y21_W28	VB	Grassland	VB_Grassland	C2	139461	445795	EPSG:28992	Y21	W28	Culex	Culex_pipiens/torrentium	imago	Female	6
175	IB_C1	IB_C1_Y21_W28	IB	Grassland	IB_Grassland	C1	131174	449680	EPSG:28992	Y21	W28	Culex	Culex_pipiens/torrentium	imago	Female	9
176	VB_C2	VB_C2_Y21_W28	VB	Grassland	VB_Grassland	C2	139461	445795	EPSG:28992	Y21	W28	Coquillettidia	Coquillettidia_richiardii	imago	Female	1
177	VB_C2	VB_C2_Y21_W28	VB	Grassland	VB_Grassland	C2	139461	445795	EPSG:28992	Y21	W28	Culex	Culex_pipiens/torrentium	imago	Female	1
178	IB_H3	IB_H3_Y21_W28	IB	Forest	IB_Forest	H3	131241	450222	EPSG:28992	Y21	W28	Culex	Culex_pipiens/torrentium	imago	Female	25
179	IB_C2	IB_C2_Y21_W28	IB	Grassland	IB_Grassland	C2	131223	449722	EPSG:28992	Y21	W28	Culiseta	Culiseta_annulata	imago	Female	1
180	IB_C2	IB_C2_Y21_W28	IB	Grassland	IB_Grassland	C2	131223	449722	EPSG:28992	Y21	W28	Culex	Culex_pipiens/torrentium	imago	Female	72
181	IB_C2	IB_C2_Y21_W28	IB	Grassland	IB_Grassland	C2	131223	449722	EPSG:28992	Y21	W28	Anopheles	Anopheles_maculipennis s.l.	imago	Female	1
182	IB_H2	IB_H2_Y21_W28	IB	Forest	IB_Forest	H2	131233	450287	EPSG:28992	Y21	W28	Culex	Culex_pipiens/torrentium	imago	Female	14
183	IB_H2	IB_H2_Y21_W28	IB	Forest	IB_Forest	H2	131233	450287	EPSG:28992	Y21	W28	Culex	Culex_pipiens/torrentium	imago	Female	3
184	IB_H2	IB_H2_Y21_W28	IB	Forest	IB_Forest	H2	131233	450287	EPSG:28992	Y21	W28	Culiseta	Culiseta_annulata	imago	Female	1
185	IB_H1	IB_H1_Y21_W28	IB	Forest	IB_Forest	H1	131170	450242	EPSG:28992	Y21	W28	Culex	Culex_pipiens/torrentium	imago	Female	67
186	IB_H1	IB_H1_Y21_W28	IB	Forest	IB_Forest	H1	131170	450242	EPSG:28992	Y21	W28	Culiseta	Culiseta_annulata	imago	Female	1
187	GP_C1	GP_C1_Y21_W29	GP	Grassland	GP_Grassland	C1	136976	461036	EPSG:28992	Y21	W29	Culex	Culex_pipiens/torrentium	imago	Female	28
188	GP_C1	GP_C1_Y21_W29	GP	Grassland	GP_Grassland	C1	136976	461036	EPSG:28992	Y21	W29	Culex	Culex_modestus	imago	Female	1
189	GP_C1	GP_C1_Y21_W29	GP	Grassland	GP_Grassland	C1	136976	461036	EPSG:28992	Y21	W29	Culex	Culex_pipiens/torrentium	imago	Female	1
190	HZ_H2	HZ_H2_Y21_W29	HZ	Forest	HZ_Forest	H2	128738	461011	EPSG:28992	Y21	W29	Culex	Culex_pipiens/torrentium	imago	Female	7
191	HZ_H2	HZ_H2_Y21_W29	HZ	Forest	HZ_Forest	H2	128738	461011	EPSG:28992	Y21	W29	Coquillettidia	Coquillettidia_richiardii	imago	Female	2
192	GP_H1	GP_H1_Y21_W29	GP	Forest	GP_Forest	H1	136660	461159	EPSG:28992	Y21	W29	Culex	Culex_pipiens/torrentium	imago	Female	3
193	GP_H1	GP_H1_Y21_W29	GP	Forest	GP_Forest	H1	136660	461159	EPSG:28992	Y21	W29	Culiseta	Culiseta_annulata	imago	Female	1
194	VB_C3	VB_C3_Y21_W29	VB	Grassland	VB_Grassland	C3	139394	445785	EPSG:28992	Y21	W29	Culex	Culex_pipiens/torrentium	imago	Female	39
195	VB_C3	VB_C3_Y21_W29	VB	Grassland	VB_Grassland	C3	139394	445785	EPSG:28992	Y21	W29	Culiseta	Culiseta_annulata	imago	Female	2
196	HZ_C1	HZ_C1_Y21_W29	HZ	Grassland	HZ_Grassland	C1	128937	459858	EPSG:28992	Y21	W29	Culex	Culex_pipiens/torrentium	imago	Female	51
197	HZ_C1	HZ_C1_Y21_W29	HZ	Grassland	HZ_Grassland	C1	128937	459858	EPSG:28992	Y21	W29	Culex	Culex_pipiens/torrentium	imago	Female	1
198	VB_C1	VB_C1_Y21_W29	VB	Grassland	VB_Grassland	C1	139428	445728	EPSG:28992	Y21	W29	Culex	Culex_pipiens/torrentium	imago	Female	25
199	IB_C1	IB_C1_Y21_W29	IB	Grassland	IB_Grassland	C1	131174	449680	EPSG:28992	Y21	W29	Culex	Culex_pipiens/torrentium	imago	Female	15
200	VB_H1	VB_H1_Y21_W29	VB	Forest	VB_Forest	H1	139612	445957	EPSG:28992	Y21	W29	Culex	Culex_pipiens/torrentium	imago	Female	52
201	VB_H1	VB_H1_Y21_W29	VB	Forest	VB_Forest	H1	139612	445957	EPSG:28992	Y21	W29	Coquillettidia	Coquillettidia_richiardii	imago	Female	1
202	GP_C3	GP_C3_Y21_W29	GP	Grassland	GP_Grassland	C3	136873	460897	EPSG:28992	Y21	W29	Culex	Culex_pipiens/torrentium	imago	Female	34
203	AW_C2	AW_C2_Y21_W29	AW	Grassland	AW_Grassland	C2	139421	453858	EPSG:28992	Y21	W29	Culex	Culex_pipiens/torrentium	imago	Female	18
204	HZ_H1	HZ_H1_Y21_W29	HZ	Forest	HZ_Forest	H1	128717	460914	EPSG:28992	Y21	W29	Culex	Culex_pipiens/torrentium	imago	Female	31
205	AW_H2	AW_H2_Y21_W29	AW	Forest	AW_Forest	H2	139300	454010	EPSG:28992	Y21	W29	Culex	Culex_pipiens/torrentium	imago	Female	12
206	AW_H1	AW_H1_Y21_W29	AW	Forest	AW_Forest	H1	139348	454016	EPSG:28992	Y21	W29	Culex	Culex_pipiens/torrentium	imago	Female	16
207	GP_C2	GP_C2_Y21_W29	GP	Grassland	GP_Grassland	C2	136923	460966	EPSG:28992	Y21	W29	NA	NA	imago	Female	0
208	GP_H3	GP_H3_Y21_W29	GP	Forest	GP_Forest	H3	136612	461080	EPSG:28992	Y21	W29	Culex	Culex_pipiens/torrentium	imago	Female	18
209	GP_H3	GP_H3_Y21_W29	GP	Forest	GP_Forest	H3	136612	461080	EPSG:28992	Y21	W29	Coquillettidia	Coquillettidia_richiardii	imago	Female	1
210	AW_C1	AW_C1_Y21_W29	AW	Grassland	AW_Grassland	C1	139467	453956	EPSG:28992	Y21	W29	Culex	Culex_pipiens/torrentium	imago	Female	88
211	VB_C2	VB_C2_Y21_W29	VB	Grassland	VB_Grassland	C2	139461	445795	EPSG:28992	Y21	W29	Culex	Culex_pipiens/torrentium	imago	Female	13
212	VB_C2	VB_C2_Y21_W29	VB	Grassland	VB_Grassland	C2	139461	445795	EPSG:28992	Y21	W29	Culiseta	Culiseta_annulata	imago	Female	1
213	IB_H3	IB_H3_Y21_W29	IB	Forest	IB_Forest	H3	131241	450222	EPSG:28992	Y21	W29	Culex	Culex_pipiens/torrentium	imago	Female	110
214	IB_H3	IB_H3_Y21_W29	IB	Forest	IB_Forest	H3	131241	450222	EPSG:28992	Y21	W29	Anopheles	Anopheles_plumbeus	imago	Female	1
215	HZ_C2	HZ_C2_Y21_W29	HZ	Grassland	HZ_Grassland	C2	128916	459806	EPSG:28992	Y21	W29	Culex	Culex_pipiens/torrentium	imago	Female	49
216	AW_H3	AW_H3_Y21_W29	AW	Forest	AW_Forest	H3	139335	453956	EPSG:28992	Y21	W29	Culex	Culex_pipiens/torrentium	imago	Female	19
217	AW_H3	AW_H3_Y21_W29	AW	Forest	AW_Forest	H3	139335	453956	EPSG:28992	Y21	W29	Anopheles	Anopheles_plumbeus	imago	Female	1
218	AW_H3	AW_H3_Y21_W29	AW	Forest	AW_Forest	H3	139335	453956	EPSG:28992	Y21	W29	Coquillettidia	Coquillettidia_richiardii	imago	Female	3
219	VB_H2	VB_H2_Y21_W29	VB	Forest	VB_Forest	H2	139656	445909	EPSG:28992	Y21	W29	Coquillettidia	Coquillettidia_richiardii	imago	Female	9
220	VB_H2	VB_H2_Y21_W29	VB	Forest	VB_Forest	H2	139656	445909	EPSG:28992	Y21	W29	Culex	Culex_pipiens/torrentium	imago	Female	83
221	VB_H3	VB_H3_Y21_W29	VB	Forest	VB_Forest	H3	139555	445935	EPSG:28992	Y21	W29	NA	NA	imago	Female	0
222	GP_H2	GP_H2_Y21_W29	GP	Forest	GP_Forest	H2	136627	461121	EPSG:28992	Y21	W29	NA	NA	imago	Female	0
223	IB_H2	IB_H2_Y21_W29	IB	Forest	IB_Forest	H2	131233	450287	EPSG:28992	Y21	W29	Culex	Culex_pipiens/torrentium	imago	Female	28
224	IB_H2	IB_H2_Y21_W29	IB	Forest	IB_Forest	H2	131233	450287	EPSG:28992	Y21	W29	Culiseta	Culiseta_annulata	imago	Female	2
225	IB_C3	IB_C3_Y21_W29	IB	Grassland	IB_Grassland	C3	131260	449673	EPSG:28992	Y21	W29	Culex	Culex_pipiens/torrentium	imago	Female	15
226	HZ_C3	HZ_C3_Y21_W29	HZ	Grassland	HZ_Grassland	C3	128900	459755	EPSG:28992	Y21	W29	Culex	Culex_pipiens/torrentium	imago	Female	64
227	IB_H1	IB_H1_Y21_W29	IB	Forest	IB_Forest	H1	131170	450242	EPSG:28992	Y21	W29	Culex	Culex_pipiens/torrentium	imago	Female	47
228	HZ_H3	HZ_H3_Y21_W29	HZ	Forest	HZ_Forest	H3	128739	460970	EPSG:28992	Y21	W29	Culex	Culex_pipiens/torrentium	imago	Female	148
229	HZ_H3	HZ_H3_Y21_W29	HZ	Forest	HZ_Forest	H3	128739	460970	EPSG:28992	Y21	W29	Culex	Culex_modestus	imago	Female	1
230	HZ_H3	HZ_H3_Y21_W29	HZ	Forest	HZ_Forest	H3	128739	460970	EPSG:28992	Y21	W29	Culex	Culex_pipiens/torrentium	imago	Female	1
231	AW_C3	AW_C3_Y21_W29	AW	Grassland	AW_Grassland	C3	139525	453915	EPSG:28992	Y21	W29	Culex	Culex_pipiens/torrentium	imago	Female	32
232	AW_C3	AW_C3_Y21_W29	AW	Grassland	AW_Grassland	C3	139525	453915	EPSG:28992	Y21	W29	Culiseta	Culiseta_annulata	imago	Female	1
233	IB_C2	IB_C2_Y21_W29	IB	Grassland	IB_Grassland	C2	131223	449722	EPSG:28992	Y21	W29	Culex	Culex_pipiens/torrentium	imago	Female	15
234	IB_C2	IB_C2_Y21_W29	IB	Grassland	IB_Grassland	C2	131223	449722	EPSG:28992	Y21	W29	Culex	Culex_pipiens/torrentium	imago	Female	1
235	AW_H1	AW_H1_Y21_W30	AW	Forest	AW_Forest	H1	139348	454016	EPSG:28992	Y21	W30	Culex	Culex_pipiens/torrentium	imago	Female	20
236	AW_H2	AW_H2_Y21_W30	AW	Forest	AW_Forest	H2	139300	454010	EPSG:28992	Y21	W30	Culex	Culex_pipiens/torrentium	imago	Female	16
237	AW_H2	AW_H2_Y21_W30	AW	Forest	AW_Forest	H2	139300	454010	EPSG:28992	Y21	W30	Culiseta	Culiseta_annulata	imago	Female	1
238	AW_H2	AW_H2_Y21_W30	AW	Forest	AW_Forest	H2	139300	454010	EPSG:28992	Y21	W30	NA	NA	imago	Female	0
239	AW_H3	AW_H3_Y21_W30	AW	Forest	AW_Forest	H3	139335	453956	EPSG:28992	Y21	W30	Culex	Culex_pipiens/torrentium	imago	Female	19
240	AW_C1	AW_C1_Y21_W30	AW	Grassland	AW_Grassland	C1	139467	453956	EPSG:28992	Y21	W30	Culex	Culex_pipiens/torrentium	imago	Female	52
241	AW_C2	AW_C2_Y21_W30	AW	Grassland	AW_Grassland	C2	139421	453858	EPSG:28992	Y21	W30	Culex	Culex_pipiens/torrentium	imago	Female	27
242	AW_C3	AW_C3_Y21_W30	AW	Grassland	AW_Grassland	C3	139525	453915	EPSG:28992	Y21	W30	NA	NA	imago	Female	0
243	HZ_H1	HZ_H1_Y21_W30	HZ	Forest	HZ_Forest	H1	128717	460914	EPSG:28992	Y21	W30	Culex	Culex_pipiens/torrentium	imago	Female	151
244	HZ_H2	HZ_H2_Y21_W30	HZ	Forest	HZ_Forest	H2	128738	461011	EPSG:28992	Y21	W30	Culex	Culex_pipiens/torrentium	imago	Female	38
245	HZ_H2	HZ_H2_Y21_W30	HZ	Forest	HZ_Forest	H2	128738	461011	EPSG:28992	Y21	W30	Culiseta	Culiseta_morsitans	imago	Female	2
246	HZ_H2	HZ_H2_Y21_W30	HZ	Forest	HZ_Forest	H2	128738	461011	EPSG:28992	Y21	W30	Coquillettidia	Coquillettidia_richiardii	imago	Female	1
247	HZ_H3	HZ_H3_Y21_W30	HZ	Forest	HZ_Forest	H3	128739	460970	EPSG:28992	Y21	W30	Culex	Culex_pipiens/torrentium	imago	Female	23
248	HZ_H3	HZ_H3_Y21_W30	HZ	Forest	HZ_Forest	H3	128739	460970	EPSG:28992	Y21	W30	Culex	Culex_pipiens/torrentium	imago	Female	1
249	HZ_C1	HZ_C1_Y21_W30	HZ	Grassland	HZ_Grassland	C1	128937	459858	EPSG:28992	Y21	W30	Culex	Culex_pipiens/torrentium	imago	Female	71
250	HZ_C2	HZ_C2_Y21_W30	HZ	Grassland	HZ_Grassland	C2	128916	459806	EPSG:28992	Y21	W30	Culex	Culex_pipiens/torrentium	imago	Female	53
251	HZ_C3	HZ_C3_Y21_W30	HZ	Grassland	HZ_Grassland	C3	128900	459755	EPSG:28992	Y21	W30	Culex	Culex_pipiens/torrentium	imago	Female	42
252	VB_H1	VB_H1_Y21_W30	VB	Forest	VB_Forest	H1	139612	445957	EPSG:28992	Y21	W30	Culex	Culex_pipiens/torrentium	imago	Female	223
253	GP_H1	GP_H1_Y21_W30	GP	Forest	GP_Forest	H1	136660	461159	EPSG:28992	Y21	W30	Culex	Culex_pipiens/torrentium	imago	Female	3
254	GP_H1	GP_H1_Y21_W30	GP	Forest	GP_Forest	H1	136660	461159	EPSG:28992	Y21	W30	Culiseta	Culiseta_annulata	imago	Female	1
255	GP_H1	GP_H1_Y21_W30	GP	Forest	GP_Forest	H1	136660	461159	EPSG:28992	Y21	W30	Coquillettidia	Coquillettidia_richiardii	imago	Female	6
256	GP_H2	GP_H2_Y21_W30	GP	Forest	GP_Forest	H2	136627	461121	EPSG:28992	Y21	W30	Culex	Culex_pipiens/torrentium	imago	Female	4
257	GP_H2	GP_H2_Y21_W30	GP	Forest	GP_Forest	H2	136627	461121	EPSG:28992	Y21	W30	Culiseta	Culiseta_morsitans	imago	Female	1
258	GP_H3	GP_H3_Y21_W30	GP	Forest	GP_Forest	H3	136612	461080	EPSG:28992	Y21	W30	Culex	Culex_pipiens/torrentium	imago	Female	8
259	GP_H3	GP_H3_Y21_W30	GP	Forest	GP_Forest	H3	136612	461080	EPSG:28992	Y21	W30	Coquillettidia	Coquillettidia_richiardii	imago	Female	1
260	GP_H3	GP_H3_Y21_W30	GP	Forest	GP_Forest	H3	136612	461080	EPSG:28992	Y21	W30	Aedes	Aedes_cinereus/geminus	imago	Female	5
261	GP_H3	GP_H3_Y21_W30	GP	Forest	GP_Forest	H3	136612	461080	EPSG:28992	Y21	W30	Aedes	Aedes_annulipes/cantans	imago	Female	2
262	GP_H3	GP_H3_Y21_W30	GP	Forest	GP_Forest	H3	136612	461080	EPSG:28992	Y21	W30	Anopheles	Anopheles_plumbeus	imago	Female	1
263	VB_H1	VB_H1_Y21_W30	VB	Forest	VB_Forest	H1	139612	445957	EPSG:28992	Y21	W30	Culiseta	Culiseta_morsitans	imago	Female	2
264	VB_H2	VB_H2_Y21_W30	VB	Forest	VB_Forest	H2	139656	445909	EPSG:28992	Y21	W30	Culex	Culex_pipiens/torrentium	imago	Female	210
265	VB_H2	VB_H2_Y21_W30	VB	Forest	VB_Forest	H2	139656	445909	EPSG:28992	Y21	W30	Coquillettidia	Coquillettidia_richiardii	imago	Female	2
266	VB_H2	VB_H2_Y21_W30	VB	Forest	VB_Forest	H2	139656	445909	EPSG:28992	Y21	W30	Culex	Culex_pipiens/torrentium	imago	Female	2
267	VB_H2	VB_H2_Y21_W30	VB	Forest	VB_Forest	H2	139656	445909	EPSG:28992	Y21	W30	Culiseta	Culiseta_morsitans	imago	Female	2
268	IB_C1	IB_C1_Y21_W30	IB	Grassland	IB_Grassland	C1	131174	449680	EPSG:28992	Y21	W30	Culex	Culex_pipiens/torrentium	imago	Female	54
269	GP_C1	GP_C1_Y21_W30	GP	Grassland	GP_Grassland	C1	136976	461036	EPSG:28992	Y21	W30	Culex	Culex_pipiens/torrentium	imago	Female	33
270	IB_C2	IB_C2_Y21_W30	IB	Grassland	IB_Grassland	C2	131223	449722	EPSG:28992	Y21	W30	Culex	Culex_pipiens/torrentium	imago	Female	13
271	IB_C3	IB_C3_Y21_W30	IB	Grassland	IB_Grassland	C3	131260	449673	EPSG:28992	Y21	W30	Culex	Culex_pipiens/torrentium	imago	Female	6
272	GP_C2	GP_C2_Y21_W30	GP	Grassland	GP_Grassland	C2	136923	460966	EPSG:28992	Y21	W30	Culex	Culex_pipiens/torrentium	imago	Female	76
273	IB_H3	IB_H3_Y21_W30	IB	Forest	IB_Forest	H3	131241	450222	EPSG:28992	Y21	W30	Culex	Culex_pipiens/torrentium	imago	Female	8
274	IB_H3	IB_H3_Y21_W30	IB	Forest	IB_Forest	H3	131241	450222	EPSG:28992	Y21	W30	Aedes	Aedes_annulipes/cantans	imago	Female	1
275	IB_H1	IB_H1_Y21_W30	IB	Forest	IB_Forest	H1	131170	450242	EPSG:28992	Y21	W30	Culex	Culex_pipiens/torrentium	imago	Female	23
276	VB_H3	VB_H3_Y21_W30	VB	Forest	VB_Forest	H3	139555	445935	EPSG:28992	Y21	W30	Culex	Culex_pipiens/torrentium	imago	Female	26
277	VB_H3	VB_H3_Y21_W30	VB	Forest	VB_Forest	H3	139555	445935	EPSG:28992	Y21	W30	Culiseta	Culiseta_annulata	imago	Female	1
278	GP_C3	GP_C3_Y21_W30	GP	Grassland	GP_Grassland	C3	136873	460897	EPSG:28992	Y21	W30	Culex	Culex_pipiens/torrentium	imago	Female	43
279	GP_C3	GP_C3_Y21_W30	GP	Grassland	GP_Grassland	C3	136873	460897	EPSG:28992	Y21	W30	Aedes	Aedes_cinereus/geminus	imago	Female	1
280	IB_H2	IB_H2_Y21_W30	IB	Forest	IB_Forest	H2	131233	450287	EPSG:28992	Y21	W30	Culex	Culex_pipiens/torrentium	imago	Female	38
281	IB_H2	IB_H2_Y21_W30	IB	Forest	IB_Forest	H2	131233	450287	EPSG:28992	Y21	W30	Anopheles	Anopheles_maculipennis s.l.	imago	Female	1
282	IB_H2	IB_H2_Y21_W30	IB	Forest	IB_Forest	H2	131233	450287	EPSG:28992	Y21	W30	Aedes	Aedes_annulipes/cantans	imago	Female	2
283	IB_H2	IB_H2_Y21_W30	IB	Forest	IB_Forest	H2	131233	450287	EPSG:28992	Y21	W30	Culex	Culex_pipiens/torrentium	imago	Female	1
284	VB_C1	VB_C1_Y21_W30	VB	Grassland	VB_Grassland	C1	139428	445728	EPSG:28992	Y21	W30	Culex	Culex_pipiens/torrentium	imago	Female	27
285	VB_C2	VB_C2_Y21_W30	VB	Grassland	VB_Grassland	C2	139461	445795	EPSG:28992	Y21	W30	Culex	Culex_pipiens/torrentium	imago	Female	10
286	VB_C2	VB_C2_Y21_W30	VB	Grassland	VB_Grassland	C2	139461	445795	EPSG:28992	Y21	W30	Culiseta	Culiseta_annulata	imago	Female	1
287	VB_C3	VB_C3_Y21_W30	VB	Grassland	VB_Grassland	C3	139394	445785	EPSG:28992	Y21	W30	Culex	Culex_pipiens/torrentium	imago	Female	94
288	VB_C3	VB_C3_Y21_W30	VB	Grassland	VB_Grassland	C3	139394	445785	EPSG:28992	Y21	W30	Anopheles	Anopheles_maculipennis s.l.	imago	Female	1
289	VB_C3	VB_C3_Y21_W30	VB	Grassland	VB_Grassland	C3	139394	445785	EPSG:28992	Y21	W30	Culex	Culex_pipiens/torrentium	imago	Female	2
290	HZ_C2	HZ_C2_Y21_W31	HZ	Grassland	HZ_Grassland	C2	128916	459806	EPSG:28992	Y21	W31	Coquillettidia	Coquillettidia_richiardii	imago	Female	1
291	HZ_C2	HZ_C2_Y21_W31	HZ	Grassland	HZ_Grassland	C2	128916	459806	EPSG:28992	Y21	W31	Culex	Culex_pipiens/torrentium	imago	Female	18
292	HZ_H3	HZ_H3_Y21_W31	HZ	Forest	HZ_Forest	H3	128739	460970	EPSG:28992	Y21	W31	Culex	Culex_pipiens/torrentium	imago	Female	12
293	HZ_H3	HZ_H3_Y21_W31	HZ	Forest	HZ_Forest	H3	128739	460970	EPSG:28992	Y21	W31	Coquillettidia	Coquillettidia_richiardii	imago	Female	3
294	GP_H2	GP_H2_Y21_W31	GP	Forest	GP_Forest	H2	136627	461121	EPSG:28992	Y21	W31	Culex	Culex_pipiens/torrentium	imago	Female	12
295	GP_H2	GP_H2_Y21_W31	GP	Forest	GP_Forest	H2	136627	461121	EPSG:28992	Y21	W31	Aedes	Aedes_cinereus/geminus	imago	Female	1
296	GP_H2	GP_H2_Y21_W31	GP	Forest	GP_Forest	H2	136627	461121	EPSG:28992	Y21	W31	Culiseta	Culiseta_annulata	imago	Female	4
297	HZ_H2	HZ_H2_Y21_W31	HZ	Forest	HZ_Forest	H2	128738	461011	EPSG:28992	Y21	W31	Culex	Culex_pipiens/torrentium	imago	Female	3
298	GP_C3	GP_C3_Y21_W31	GP	Grassland	GP_Grassland	C3	136873	460897	EPSG:28992	Y21	W31	Culex	Culex_pipiens/torrentium	imago	Female	7
299	HZ_C1	HZ_C1_Y21_W31	HZ	Grassland	HZ_Grassland	C1	128937	459858	EPSG:28992	Y21	W31	Culex	Culex_pipiens/torrentium	imago	Female	52
300	HZ_C1	HZ_C1_Y21_W31	HZ	Grassland	HZ_Grassland	C1	128937	459858	EPSG:28992	Y21	W31	Culiseta	Culiseta_annulata	imago	Female	1
301	HZ_C1	HZ_C1_Y21_W31	HZ	Grassland	HZ_Grassland	C1	128937	459858	EPSG:28992	Y21	W31	Culex	Culex_pipiens/torrentium	imago	Female	1
302	HZ_C3	HZ_C3_Y21_W31	HZ	Grassland	HZ_Grassland	C3	128900	459755	EPSG:28992	Y21	W31	Culex	Culex_pipiens/torrentium	imago	Female	27
303	GP_H3	GP_H3_Y21_W31	GP	Forest	GP_Forest	H3	136612	461080	EPSG:28992	Y21	W31	Culex	Culex_pipiens/torrentium	imago	Female	11
304	GP_H3	GP_H3_Y21_W31	GP	Forest	GP_Forest	H3	136612	461080	EPSG:28992	Y21	W31	Aedes	Aedes_cinereus/geminus	imago	Female	1
305	GP_H1	GP_H1_Y21_W31	GP	Forest	GP_Forest	H1	136660	461159	EPSG:28992	Y21	W31	Culex	Culex_pipiens/torrentium	imago	Female	3
306	GP_H1	GP_H1_Y21_W31	GP	Forest	GP_Forest	H1	136660	461159	EPSG:28992	Y21	W31	Culiseta	Culiseta_morsitans	imago	Female	1
307	GP_C2	GP_C2_Y21_W31	GP	Grassland	GP_Grassland	C2	136923	460966	EPSG:28992	Y21	W31	Culex	Culex_pipiens/torrentium	imago	Female	22
308	VB_H1	VB_H1_Y21_W31	VB	Forest	VB_Forest	H1	139612	445957	EPSG:28992	Y21	W31	Culex	Culex_pipiens/torrentium	imago	Female	77
309	AW_C3	AW_C3_Y21_W31	AW	Grassland	AW_Grassland	C3	139525	453915	EPSG:28992	Y21	W31	Culiseta	Culiseta_annulata	imago	Female	3
310	GP_C1	GP_C1_Y21_W31	GP	Grassland	GP_Grassland	C1	136976	461036	EPSG:28992	Y21	W31	Culex	Culex_pipiens/torrentium	imago	Female	28
311	AW_H3	AW_H3_Y21_W31	AW	Forest	AW_Forest	H3	139335	453956	EPSG:28992	Y21	W31	Culex	Culex_pipiens/torrentium	imago	Female	53
312	AW_H3	AW_H3_Y21_W31	AW	Forest	AW_Forest	H3	139335	453956	EPSG:28992	Y21	W31	Coquillettidia	Coquillettidia_richiardii	imago	Female	1
313	AW_C3	AW_C3_Y21_W31	AW	Grassland	AW_Grassland	C3	139525	453915	EPSG:28992	Y21	W31	Culex	Culex_pipiens/torrentium	imago	Female	30
314	AW_H1	AW_H1_Y21_W31	AW	Forest	AW_Forest	H1	139348	454016	EPSG:28992	Y21	W31	Culex	Culex_pipiens/torrentium	imago	Female	17
315	AW_H1	AW_H1_Y21_W31	AW	Forest	AW_Forest	H1	139348	454016	EPSG:28992	Y21	W31	Culiseta	Culiseta_morsitans	imago	Female	1
316	HZ_H1	HZ_H1_Y21_W31	HZ	Forest	HZ_Forest	H1	128717	460914	EPSG:28992	Y21	W31	Culex	Culex_pipiens/torrentium	imago	Female	47
317	HZ_H1	HZ_H1_Y21_W31	HZ	Forest	HZ_Forest	H1	128717	460914	EPSG:28992	Y21	W31	Culiseta	Culiseta_annulata	imago	Female	1
318	VB_H3	VB_H3_Y21_W31	VB	Forest	VB_Forest	H3	139555	445935	EPSG:28992	Y21	W31	Culex	Culex_pipiens/torrentium	imago	Female	36
319	VB_H3	VB_H3_Y21_W31	VB	Forest	VB_Forest	H3	139555	445935	EPSG:28992	Y21	W31	Culiseta	Culiseta_morsitans	imago	Female	1
320	VB_H3	VB_H3_Y21_W31	VB	Forest	VB_Forest	H3	139555	445935	EPSG:28992	Y21	W31	Culex	Culex_pipiens/torrentium	imago	Female	2
321	VB_C1	VB_C1_Y21_W31	VB	Grassland	VB_Grassland	C1	139428	445728	EPSG:28992	Y21	W31	Culex	Culex_pipiens/torrentium	imago	Female	9
322	AW_C2	AW_C2_Y21_W31	AW	Grassland	AW_Grassland	C2	139421	453858	EPSG:28992	Y21	W31	NA	NA	imago	Female	0
323	AW_C1	AW_C1_Y21_W31	AW	Grassland	AW_Grassland	C1	139467	453956	EPSG:28992	Y21	W31	Culex	Culex_pipiens/torrentium	imago	Female	140
324	VB_H2	VB_H2_Y21_W31	VB	Forest	VB_Forest	H2	139656	445909	EPSG:28992	Y21	W31	Culex	Culex_pipiens/torrentium	imago	Female	44
325	VB_H2	VB_H2_Y21_W31	VB	Forest	VB_Forest	H2	139656	445909	EPSG:28992	Y21	W31	Culiseta	Culiseta_annulata	imago	Female	1
326	VB_H2	VB_H2_Y21_W31	VB	Forest	VB_Forest	H2	139656	445909	EPSG:28992	Y21	W31	Coquillettidia	Coquillettidia_richiardii	imago	Female	2
327	VB_C3	VB_C3_Y21_W31	VB	Grassland	VB_Grassland	C3	139394	445785	EPSG:28992	Y21	W31	Culex	Culex_pipiens/torrentium	imago	Female	16
328	AW_H2	AW_H2_Y21_W31	AW	Forest	AW_Forest	H2	139300	454010	EPSG:28992	Y21	W31	Culex	Culex_pipiens/torrentium	imago	Female	31
329	AW_H2	AW_H2_Y21_W31	AW	Forest	AW_Forest	H2	139300	454010	EPSG:28992	Y21	W31	Culex	Culex_pipiens/torrentium	imago	Female	1
330	VB_C2	VB_C2_Y21_W31	VB	Grassland	VB_Grassland	C2	139461	445795	EPSG:28992	Y21	W31	Culex	Culex_pipiens/torrentium	imago	Female	20
331	VB_C2	VB_C2_Y21_W31	VB	Grassland	VB_Grassland	C2	139461	445795	EPSG:28992	Y21	W31	Culiseta	Culiseta_annulata	imago	Female	1
332	VB_C1	VB_C1_Y21_W31	VB	Grassland	VB_Grassland	C1	139428	445728	EPSG:28992	Y21	W31	Culex	Culex_pipiens/torrentium	imago	Female	29
333	VB_C1	VB_C1_Y21_W31	VB	Grassland	VB_Grassland	C1	139428	445728	EPSG:28992	Y21	W31	Culex	Culex_pipiens/torrentium	imago	Female	1
334	IB_C2	IB_C2_Y21_W31	IB	Grassland	IB_Grassland	C2	131223	449722	EPSG:28992	Y21	W31	Culex	Culex_pipiens/torrentium	imago	Female	22
335	IB_C3	IB_C3_Y21_W31	IB	Grassland	IB_Grassland	C3	131260	449673	EPSG:28992	Y21	W31	Culex	Culex_pipiens/torrentium	imago	Female	21
336	IB_H3	IB_H3_Y21_W31	IB	Forest	IB_Forest	H3	131241	450222	EPSG:28992	Y21	W31	Culex	Culex_pipiens/torrentium	imago	Female	33
337	IB_H3	IB_H3_Y21_W31	IB	Forest	IB_Forest	H3	131241	450222	EPSG:28992	Y21	W31	Aedes	Aedes_annulipes/cantans	imago	Female	1
338	IB_H3	IB_H3_Y21_W31	IB	Forest	IB_Forest	H3	131241	450222	EPSG:28992	Y21	W31	Culiseta	Culiseta_morsitans	imago	Female	1
339	IB_H2	IB_H2_Y21_W31	IB	Forest	IB_Forest	H2	131233	450287	EPSG:28992	Y21	W31	Culex	Culex_pipiens/torrentium	imago	Female	53
340	IB_H2	IB_H2_Y21_W31	IB	Forest	IB_Forest	H2	131233	450287	EPSG:28992	Y21	W31	Coquillettidia	Coquillettidia_richiardii	imago	Female	1
341	IB_H1	IB_H1_Y21_W31	IB	Forest	IB_Forest	H1	131170	450242	EPSG:28992	Y21	W31	Culex	Culex_pipiens/torrentium	imago	Female	18
342	IB_H3	IB_H3_Y21_W32	IB	Forest	IB_Forest	H3	131241	450222	EPSG:28992	Y21	W32	Culex	Culex_pipiens/torrentium	imago	Female	162
343	IB_H3	IB_H3_Y21_W32	IB	Forest	IB_Forest	H3	131241	450222	EPSG:28992	Y21	W32	Aedes	Aedes_annulipes/cantans	imago	Female	1
344	IB_H3	IB_H3_Y21_W32	IB	Forest	IB_Forest	H3	131241	450222	EPSG:28992	Y21	W32	Culex	Culex_pipiens/torrentium	imago	Female	1
345	IB_H3	IB_H3_Y21_W32	IB	Forest	IB_Forest	H3	131241	450222	EPSG:28992	Y21	W32	Culex	Culex_pipiens/torrentium	imago	Female	2
346	IB_H2	IB_H2_Y21_W32	IB	Forest	IB_Forest	H2	131233	450287	EPSG:28992	Y21	W32	Culex	Culex_pipiens/torrentium	imago	Female	134
347	IB_H2	IB_H2_Y21_W32	IB	Forest	IB_Forest	H2	131233	450287	EPSG:28992	Y21	W32	Aedes	Aedes_annulipes/cantans	imago	Female	1
348	IB_H2	IB_H2_Y21_W32	IB	Forest	IB_Forest	H2	131233	450287	EPSG:28992	Y21	W32	Culex	Culex_pipiens/torrentium	imago	Female	1
349	IB_H1	IB_H1_Y21_W32	IB	Forest	IB_Forest	H1	131170	450242	EPSG:28992	Y21	W32	NA	NA	imago	Female	0
350	HZ_H3	HZ_H3_Y21_W32	HZ	Forest	HZ_Forest	H3	128739	460970	EPSG:28992	Y21	W32	Culex	Culex_pipiens/torrentium	imago	Female	52
351	HZ_H3	HZ_H3_Y21_W32	HZ	Forest	HZ_Forest	H3	128739	460970	EPSG:28992	Y21	W32	Culex	Culex_pipiens/torrentium	imago	Female	1
352	HZ_H3	HZ_H3_Y21_W32	HZ	Forest	HZ_Forest	H3	128739	460970	EPSG:28992	Y21	W32	Culex	Culex_pipiens/torrentium	imago	Female	1
353	HZ_H3	HZ_H3_Y21_W32	HZ	Forest	HZ_Forest	H3	128739	460970	EPSG:28992	Y21	W32	Culiseta	Culiseta_morsitans	imago	Female	1
354	HZ_H2	HZ_H2_Y21_W32	HZ	Forest	HZ_Forest	H2	128738	461011	EPSG:28992	Y21	W32	Culex	Culex_pipiens/torrentium	imago	Female	11
355	HZ_H2	HZ_H2_Y21_W32	HZ	Forest	HZ_Forest	H2	128738	461011	EPSG:28992	Y21	W32	Coquillettidia	Coquillettidia_richiardii	imago	Female	1
356	HZ_H2	HZ_H2_Y21_W32	HZ	Forest	HZ_Forest	H2	128738	461011	EPSG:28992	Y21	W32	Culex	Culex_pipiens/torrentium	imago	Female	1
357	IB_C3	IB_C3_Y21_W32	IB	Grassland	IB_Grassland	C3	131260	449673	EPSG:28992	Y21	W32	Culex	Culex_pipiens/torrentium	imago	Female	41
358	IB_C3	IB_C3_Y21_W32	IB	Grassland	IB_Grassland	C3	131260	449673	EPSG:28992	Y21	W32	Anopheles	Anopheles_maculipennis s.l.	imago	Female	1
359	HZ_H1	HZ_H1_Y21_W32	HZ	Forest	HZ_Forest	H1	128717	460914	EPSG:28992	Y21	W32	Culex	Culex_pipiens/torrentium	imago	Female	139
360	HZ_H1	HZ_H1_Y21_W32	HZ	Forest	HZ_Forest	H1	128717	460914	EPSG:28992	Y21	W32	Coquillettidia	Coquillettidia_richiardii	imago	Female	4
361	IB_C1	IB_C1_Y21_W32	IB	Grassland	IB_Grassland	C1	131174	449680	EPSG:28992	Y21	W32	Culex	Culex_pipiens/torrentium	imago	Female	48
362	IB_C2	IB_C2_Y21_W32	IB	Grassland	IB_Grassland	C2	131223	449722	EPSG:28992	Y21	W32	Culex	Culex_pipiens/torrentium	imago	Female	46
363	IB_C2	IB_C2_Y21_W32	IB	Grassland	IB_Grassland	C2	131223	449722	EPSG:28992	Y21	W32	Anopheles	Anopheles_maculipennis s.l.	imago	Female	1
364	HZ_C1	HZ_C1_Y21_W32	HZ	Grassland	HZ_Grassland	C1	128937	459858	EPSG:28992	Y21	W32	Culex	Culex_pipiens/torrentium	imago	Female	108
365	HZ_C1	HZ_C1_Y21_W32	HZ	Grassland	HZ_Grassland	C1	128937	459858	EPSG:28992	Y21	W32	Coquillettidia	Coquillettidia_richiardii	imago	Female	1
366	HZ_C1	HZ_C1_Y21_W32	HZ	Grassland	HZ_Grassland	C1	128937	459858	EPSG:28992	Y21	W32	Culex	Culex_pipiens/torrentium	imago	Female	1
367	HZ_C2	HZ_C2_Y21_W32	HZ	Grassland	HZ_Grassland	C2	128916	459806	EPSG:28992	Y21	W32	Culex	Culex_pipiens/torrentium	imago	Female	18
368	HZ_C3	HZ_C3_Y21_W32	HZ	Grassland	HZ_Grassland	C3	128900	459755	EPSG:28992	Y21	W32	Culex	Culex_pipiens/torrentium	imago	Female	104
369	HZ_C3	HZ_C3_Y21_W32	HZ	Grassland	HZ_Grassland	C3	128900	459755	EPSG:28992	Y21	W32	Culex	Culex_pipiens/torrentium	imago	Female	3
370	HZ_C3	HZ_C3_Y21_W32	HZ	Grassland	HZ_Grassland	C3	128900	459755	EPSG:28992	Y21	W32	Culex	Culex_pipiens/torrentium	imago	Female	1
371	GP_H1	GP_H1_Y21_W32	GP	Forest	GP_Forest	H1	136660	461159	EPSG:28992	Y21	W32	Culex	Culex_pipiens/torrentium	imago	Female	5
372	GP_C1	GP_C1_Y21_W32	GP	Grassland	GP_Grassland	C1	136976	461036	EPSG:28992	Y21	W32	Culex	Culex_pipiens/torrentium	imago	Female	23
373	GP_C2	GP_C2_Y21_W32	GP	Grassland	GP_Grassland	C2	136923	460966	EPSG:28992	Y21	W32	NA	NA	imago	Female	0
374	GP_C3	GP_C3_Y21_W32	GP	Grassland	GP_Grassland	C3	136873	460897	EPSG:28992	Y21	W32	Culex	Culex_pipiens/torrentium	imago	Female	10
375	AW_C3	AW_C3_Y21_W32	AW	Grassland	AW_Grassland	C3	139525	453915	EPSG:28992	Y21	W32	NA	NA	imago	Female	0
376	VB_H3	VB_H3_Y21_W32	VB	Forest	VB_Forest	H3	139555	445935	EPSG:28992	Y21	W32	NA	NA	imago	Female	0
377	AW_H3	AW_H3_Y21_W32	AW	Forest	AW_Forest	H3	139335	453956	EPSG:28992	Y21	W32	Culex	Culex_pipiens/torrentium	imago	Female	2
378	VB_C2	VB_C2_Y21_W32	VB	Grassland	VB_Grassland	C2	139461	445795	EPSG:28992	Y21	W32	Culex	Culex_pipiens/torrentium	imago	Female	21
379	VB_C1	VB_C1_Y21_W32	VB	Grassland	VB_Grassland	C1	139428	445728	EPSG:28992	Y21	W32	Culex	Culex_pipiens/torrentium	imago	Female	19
380	VB_C1	VB_C1_Y21_W32	VB	Grassland	VB_Grassland	C1	139428	445728	EPSG:28992	Y21	W32	Aedes	Aedes_cinereus/geminus	imago	Female	1
381	GP_H2	GP_H2_Y21_W32	GP	Forest	GP_Forest	H2	136627	461121	EPSG:28992	Y21	W32	Culex	Culex_pipiens/torrentium	imago	Female	19
382	GP_H2	GP_H2_Y21_W32	GP	Forest	GP_Forest	H2	136627	461121	EPSG:28992	Y21	W32	Culiseta	Culiseta_annulata	imago	Female	1
383	AW_H1	AW_H1_Y21_W32	AW	Forest	AW_Forest	H1	139348	454016	EPSG:28992	Y21	W32	Culex	Culex_pipiens/torrentium	imago	Female	22
384	VB_H1	VB_H1_Y21_W32	VB	Forest	VB_Forest	H1	139612	445957	EPSG:28992	Y21	W32	Culex	Culex_pipiens/torrentium	imago	Female	24
385	VB_H1	VB_H1_Y21_W32	VB	Forest	VB_Forest	H1	139612	445957	EPSG:28992	Y21	W32	Anopheles	Anopheles_plumbeus	imago	Female	1
386	VB_H1	VB_H1_Y21_W32	VB	Forest	VB_Forest	H1	139612	445957	EPSG:28992	Y21	W32	Culiseta	Culiseta_morsitans	imago	Female	1
387	AW_H2	AW_H2_Y21_W32	AW	Forest	AW_Forest	H2	139300	454010	EPSG:28992	Y21	W32	Culex	Culex_pipiens/torrentium	imago	Female	32
388	GP_H3	GP_H3_Y21_W32	GP	Forest	GP_Forest	H3	136612	461080	EPSG:28992	Y21	W32	Culex	Culex_pipiens/torrentium	imago	Female	49
389	AW_C1	AW_C1_Y21_W32	AW	Grassland	AW_Grassland	C1	139467	453956	EPSG:28992	Y21	W32	Culex	Culex_pipiens/torrentium	imago	Female	61
390	VB_H2	VB_H2_Y21_W32	VB	Forest	VB_Forest	H2	139656	445909	EPSG:28992	Y21	W32	Culex	Culex_pipiens/torrentium	imago	Female	175
391	VB_H2	VB_H2_Y21_W32	VB	Forest	VB_Forest	H2	139656	445909	EPSG:28992	Y21	W32	Anopheles	Anopheles_plumbeus	imago	Female	1
392	VB_H2	VB_H2_Y21_W32	VB	Forest	VB_Forest	H2	139656	445909	EPSG:28992	Y21	W32	Culex	Culex_pipiens/torrentium	imago	Female	1
393	VB_H2	VB_H2_Y21_W32	VB	Forest	VB_Forest	H2	139656	445909	EPSG:28992	Y21	W32	Culiseta	Culiseta_morsitans	imago	Female	5
394	AW_C2	AW_C2_Y21_W32	AW	Grassland	AW_Grassland	C2	139421	453858	EPSG:28992	Y21	W32	Culex	Culex_pipiens/torrentium	imago	Female	164
395	AW_C2	AW_C2_Y21_W32	AW	Grassland	AW_Grassland	C2	139421	453858	EPSG:28992	Y21	W32	Culiseta	Culiseta_spp.	imago	Female	1
396	AW_C2	AW_C2_Y21_W32	AW	Grassland	AW_Grassland	C2	139421	453858	EPSG:28992	Y21	W32	Culex	Culex_pipiens/torrentium	imago	Female	1
397	VB_C3	VB_C3_Y21_W32	VB	Grassland	VB_Grassland	C3	139394	445785	EPSG:28992	Y21	W32	Culex	Culex_pipiens/torrentium	imago	Female	64
398	VB_C3	VB_C3_Y21_W32	VB	Grassland	VB_Grassland	C3	139394	445785	EPSG:28992	Y21	W32	Coquillettidia	Coquillettidia_richiardii	imago	Female	1
399	IB_C3	IB_C3_Y21_W33	IB	Grassland	IB_Grassland	C3	131260	449673	EPSG:28992	Y21	W33	Culex	Culex_pipiens/torrentium	imago	Female	33
400	IB_C3	IB_C3_Y21_W33	IB	Grassland	IB_Grassland	C3	131260	449673	EPSG:28992	Y21	W33	Aedes	Aedes_cinereus/geminus	imago	Female	6
401	IB_C3	IB_C3_Y21_W33	IB	Grassland	IB_Grassland	C3	131260	449673	EPSG:28992	Y21	W33	Aedes	Aedes_cinereus/geminus	imago	Female	3
402	IB_C3	IB_C3_Y21_W33	IB	Grassland	IB_Grassland	C3	131260	449673	EPSG:28992	Y21	W33	Culiseta	Culiseta_annulata	imago	Female	1
403	IB_C3	IB_C3_Y21_W33	IB	Grassland	IB_Grassland	C3	131260	449673	EPSG:28992	Y21	W33	Culiseta	Culiseta_morsitans	imago	Female	2
404	IB_C3	IB_C3_Y21_W33	IB	Grassland	IB_Grassland	C3	131260	449673	EPSG:28992	Y21	W33	Coquillettidia	Coquillettidia_richiardii	imago	Female	1
405	IB_H3	IB_H3_Y21_W33	IB	Forest	IB_Forest	H3	131241	450222	EPSG:28992	Y21	W33	Culex	Culex_pipiens/torrentium	imago	Female	258
406	IB_H3	IB_H3_Y21_W33	IB	Forest	IB_Forest	H3	131241	450222	EPSG:28992	Y21	W33	Culiseta	Culiseta_morsitans	imago	Female	4
407	IB_H3	IB_H3_Y21_W33	IB	Forest	IB_Forest	H3	131241	450222	EPSG:28992	Y21	W33	Culex	Culex_pipiens/torrentium	imago	Female	2
408	IB_H3	IB_H3_Y21_W33	IB	Forest	IB_Forest	H3	131241	450222	EPSG:28992	Y21	W33	Culex	Culex_pipiens/torrentium	imago	Female	2
409	IB_C1	IB_C1_Y21_W33	IB	Grassland	IB_Grassland	C1	131174	449680	EPSG:28992	Y21	W33	Culex	Culex_pipiens/torrentium	imago	Female	66
410	HZ_C1	HZ_C1_Y21_W33	HZ	Grassland	HZ_Grassland	C1	128937	459858	EPSG:28992	Y21	W33	Culex	Culex_pipiens/torrentium	imago	Female	33
411	GP_C2	GP_C2_Y21_W33	GP	Grassland	GP_Grassland	C2	136923	460966	EPSG:28992	Y21	W33	NA	NA	imago	Female	0
412	GP_H3	GP_H3_Y21_W33	GP	Forest	GP_Forest	H3	136612	461080	EPSG:28992	Y21	W33	Aedes	Aedes_cinereus/geminus	imago	Female	2
413	GP_H3	GP_H3_Y21_W33	GP	Forest	GP_Forest	H3	136612	461080	EPSG:28992	Y21	W33	Culex	Culex_pipiens/torrentium	imago	Female	2
414	HZ_C3	HZ_C3_Y21_W33	HZ	Grassland	HZ_Grassland	C3	128900	459755	EPSG:28992	Y21	W33	Culex	Culex_pipiens/torrentium	imago	Female	47
415	HZ_C3	HZ_C3_Y21_W33	HZ	Grassland	HZ_Grassland	C3	128900	459755	EPSG:28992	Y21	W33	Anopheles	Anopheles_plumbeus	imago	Female	1
416	HZ_C2	HZ_C2_Y21_W33	HZ	Grassland	HZ_Grassland	C2	128916	459806	EPSG:28992	Y21	W33	NA	NA	imago	Female	0
417	VB_H3	VB_H3_Y21_W33	VB	Forest	VB_Forest	H3	139555	445935	EPSG:28992	Y21	W33	Culex	Culex_pipiens/torrentium	imago	Female	23
418	IB_C2	IB_C2_Y21_W33	IB	Grassland	IB_Grassland	C2	131223	449722	EPSG:28992	Y21	W33	Culex	Culex_pipiens/torrentium	imago	Female	69
419	IB_C2	IB_C2_Y21_W33	IB	Grassland	IB_Grassland	C2	131223	449722	EPSG:28992	Y21	W33	Culex	Culex_pipiens/torrentium	imago	Female	1
420	VB_H2	VB_H2_Y21_W33	VB	Forest	VB_Forest	H2	139656	445909	EPSG:28992	Y21	W33	Culex	Culex_pipiens/torrentium	imago	Female	155
421	HZ_H2	HZ_H2_Y21_W33	HZ	Forest	HZ_Forest	H2	128738	461011	EPSG:28992	Y21	W33	Culex	Culex_pipiens/torrentium	imago	Female	35
422	HZ_H2	HZ_H2_Y21_W33	HZ	Forest	HZ_Forest	H2	128738	461011	EPSG:28992	Y21	W33	Culiseta	Culiseta_morsitans	imago	Female	2
423	VB_H2	VB_H2_Y21_W33	VB	Forest	VB_Forest	H2	139656	445909	EPSG:28992	Y21	W33	Culiseta	Culiseta_morsitans	imago	Female	1
424	VB_H2	VB_H2_Y21_W33	VB	Forest	VB_Forest	H2	139656	445909	EPSG:28992	Y21	W33	Anopheles	Anopheles_maculipennis s.l.	imago	Female	1
425	HZ_H1	HZ_H1_Y21_W33	HZ	Forest	HZ_Forest	H1	128717	460914	EPSG:28992	Y21	W33	Culex	Culex_pipiens/torrentium	imago	Female	34
426	HZ_H1	HZ_H1_Y21_W33	HZ	Forest	HZ_Forest	H1	128717	460914	EPSG:28992	Y21	W33	Coquillettidia	Coquillettidia_richiardii	imago	Female	2
427	HZ_H1	HZ_H1_Y21_W33	HZ	Forest	HZ_Forest	H1	128717	460914	EPSG:28992	Y21	W33	Culex	Culex_pipiens/torrentium	imago	Female	1
428	IB_H1	IB_H1_Y21_W33	IB	Forest	IB_Forest	H1	131170	450242	EPSG:28992	Y21	W33	Culiseta	Culiseta_morsitans	imago	Female	2
429	IB_H1	IB_H1_Y21_W33	IB	Forest	IB_Forest	H1	131170	450242	EPSG:28992	Y21	W33	Culex	Culex_pipiens/torrentium	imago	Female	103
430	VB_H1	VB_H1_Y21_W33	VB	Forest	VB_Forest	H1	139612	445957	EPSG:28992	Y21	W33	Culex	Culex_pipiens/torrentium	imago	Female	75
431	VB_H1	VB_H1_Y21_W33	VB	Forest	VB_Forest	H1	139612	445957	EPSG:28992	Y21	W33	Culiseta	Culiseta_morsitans	imago	Female	3
432	VB_H1	VB_H1_Y21_W33	VB	Forest	VB_Forest	H1	139612	445957	EPSG:28992	Y21	W33	Culiseta	Culiseta_annulata	imago	Female	1
433	VB_H1	VB_H1_Y21_W33	VB	Forest	VB_Forest	H1	139612	445957	EPSG:28992	Y21	W33	Culex	Culex_pipiens/torrentium	imago	Female	1
434	AW_C1	AW_C1_Y21_W33	AW	Grassland	AW_Grassland	C1	139467	453956	EPSG:28992	Y21	W33	NA	NA	imago	Female	0
435	VB_C2	VB_C2_Y21_W33	VB	Grassland	VB_Grassland	C2	139461	445795	EPSG:28992	Y21	W33	Culex	Culex_pipiens/torrentium	imago	Female	1
436	VB_C2	VB_C2_Y21_W33	VB	Grassland	VB_Grassland	C2	139461	445795	EPSG:28992	Y21	W33	Aedes	Aedes_cinereus/geminus	imago	Female	2
437	VB_C2	VB_C2_Y21_W33	VB	Grassland	VB_Grassland	C2	139461	445795	EPSG:28992	Y21	W33	Culex	Culex_pipiens/torrentium	imago	Female	22
438	VB_C1	VB_C1_Y21_W33	VB	Grassland	VB_Grassland	C1	139428	445728	EPSG:28992	Y21	W33	Culex	Culex_pipiens/torrentium	imago	Female	17
439	VB_C1	VB_C1_Y21_W33	VB	Grassland	VB_Grassland	C1	139428	445728	EPSG:28992	Y21	W33	Aedes	Aedes_cinereus/geminus	imago	Female	1
440	AW_C3	AW_C3_Y21_W33	AW	Grassland	AW_Grassland	C3	139525	453915	EPSG:28992	Y21	W33	Culex	Culex_pipiens/torrentium	imago	Female	14
441	HZ_H3	HZ_H3_Y21_W33	HZ	Forest	HZ_Forest	H3	128739	460970	EPSG:28992	Y21	W33	Culex	Culex_pipiens/torrentium	imago	Female	13
442	HZ_H3	HZ_H3_Y21_W33	HZ	Forest	HZ_Forest	H3	128739	460970	EPSG:28992	Y21	W33	Culex	Culex_pipiens/torrentium	imago	Female	1
443	IB_H2	IB_H2_Y21_W33	IB	Forest	IB_Forest	H2	131233	450287	EPSG:28992	Y21	W33	Culex	Culex_pipiens/torrentium	imago	Female	18
444	IB_H2	IB_H2_Y21_W33	IB	Forest	IB_Forest	H2	131233	450287	EPSG:28992	Y21	W33	Culex	Culex_pipiens/torrentium	imago	Female	1
445	IB_H2	IB_H2_Y21_W33	IB	Forest	IB_Forest	H2	131233	450287	EPSG:28992	Y21	W33	Culiseta	Culiseta_morsitans	imago	Female	2
446	IB_H2	IB_H2_Y21_W33	IB	Forest	IB_Forest	H2	131233	450287	EPSG:28992	Y21	W33	Culex	Culex_pipiens/torrentium	imago	Female	1
447	AW_C1	AW_C1_Y21_W33	AW	Grassland	AW_Grassland	C1	139467	453956	EPSG:28992	Y21	W33	Culex	Culex_pipiens/torrentium	imago	Female	98
448	AW_C1	AW_C1_Y21_W33	AW	Grassland	AW_Grassland	C1	139467	453956	EPSG:28992	Y21	W33	Coquillettidia	Coquillettidia_richiardii	imago	Female	1
449	AW_H1	AW_H1_Y21_W33	AW	Forest	AW_Forest	H1	139348	454016	EPSG:28992	Y21	W33	Culex	Culex_pipiens/torrentium	imago	Female	12
450	AW_H1	AW_H1_Y21_W33	AW	Forest	AW_Forest	H1	139348	454016	EPSG:28992	Y21	W33	Coquillettidia	Coquillettidia_richiardii	imago	Female	1
451	GP_H2	GP_H2_Y21_W33	GP	Forest	GP_Forest	H2	136627	461121	EPSG:28992	Y21	W33	Culex	Culex_pipiens/torrentium	imago	Female	16
452	GP_H2	GP_H2_Y21_W33	GP	Forest	GP_Forest	H2	136627	461121	EPSG:28992	Y21	W33	Culiseta	Culiseta_morsitans	imago	Female	3
453	GP_H2	GP_H2_Y21_W33	GP	Forest	GP_Forest	H2	136627	461121	EPSG:28992	Y21	W33	Culiseta	Culiseta_annulata	imago	Female	1
454	VB_C3	VB_C3_Y21_W33	VB	Grassland	VB_Grassland	C3	139394	445785	EPSG:28992	Y21	W33	Culex	Culex_pipiens/torrentium	imago	Female	369
455	GP_H1	GP_H1_Y21_W33	GP	Forest	GP_Forest	H1	136660	461159	EPSG:28992	Y21	W33	Culex	Culex_pipiens/torrentium	imago	Female	29
456	GP_H1	GP_H1_Y21_W33	GP	Forest	GP_Forest	H1	136660	461159	EPSG:28992	Y21	W33	Aedes	Aedes_annulipes/cantans	imago	Female	2
457	GP_H1	GP_H1_Y21_W33	GP	Forest	GP_Forest	H1	136660	461159	EPSG:28992	Y21	W33	Aedes	Aedes_cinereus/geminus	imago	Female	2
458	GP_H1	GP_H1_Y21_W33	GP	Forest	GP_Forest	H1	136660	461159	EPSG:28992	Y21	W33	Culiseta	Culiseta_annulata	imago	Female	1
459	AW_H3	AW_H3_Y21_W33	AW	Forest	AW_Forest	H3	139335	453956	EPSG:28992	Y21	W33	Culex	Culex_pipiens/torrentium	imago	Female	38
460	AW_H3	AW_H3_Y21_W33	AW	Forest	AW_Forest	H3	139335	453956	EPSG:28992	Y21	W33	Culiseta	Culiseta_morsitans	imago	Female	2
461	AW_H3	AW_H3_Y21_W33	AW	Forest	AW_Forest	H3	139335	453956	EPSG:28992	Y21	W33	Coquillettidia	Coquillettidia_richiardii	imago	Female	1
462	AW_H3	AW_H3_Y21_W33	AW	Forest	AW_Forest	H3	139335	453956	EPSG:28992	Y21	W33	Anopheles	Anopheles_plumbeus	imago	Female	1
463	GP_C1	GP_C1_Y21_W33	GP	Grassland	GP_Grassland	C1	136976	461036	EPSG:28992	Y21	W33	Culex	Culex_pipiens/torrentium	imago	Female	70
464	GP_C1	GP_C1_Y21_W33	GP	Grassland	GP_Grassland	C1	136976	461036	EPSG:28992	Y21	W33	Culex	Culex_modestus	imago	Female	1
465	GP_C3	GP_C3_Y21_W33	GP	Grassland	GP_Grassland	C3	136873	460897	EPSG:28992	Y21	W33	Culex	Culex_pipiens/torrentium	imago	Female	21
466	GP_C3	GP_C3_Y21_W33	GP	Grassland	GP_Grassland	C3	136873	460897	EPSG:28992	Y21	W33	Anopheles	Anopheles_maculipennis s.l.	imago	Female	1
467	GP_C3	GP_C3_Y21_W33	GP	Grassland	GP_Grassland	C3	136873	460897	EPSG:28992	Y21	W33	Culex	Culex_modestus	imago	Female	2
468	AW_H2	AW_H2_Y21_W33	AW	Forest	AW_Forest	H2	139300	454010	EPSG:28992	Y21	W33	Coquillettidia	Coquillettidia_richiardii	imago	Female	1
469	AW_H2	AW_H2_Y21_W33	AW	Forest	AW_Forest	H2	139300	454010	EPSG:28992	Y21	W33	Culex	Culex_pipiens/torrentium	imago	Female	36
470	GP_H2	GP_H2_Y21_W34	GP	Forest	GP_Forest	H2	136627	461121	EPSG:28992	Y21	W34	Culex	Culex_pipiens/torrentium	imago	Female	8
471	GP_C1	GP_C1_Y21_W34	GP	Grassland	GP_Grassland	C1	136976	461036	EPSG:28992	Y21	W34	Culex	Culex_pipiens/torrentium	imago	Female	5
472	GP_C1	GP_C1_Y21_W34	GP	Grassland	GP_Grassland	C1	136976	461036	EPSG:28992	Y21	W34	Aedes	Aedes_cinereus/geminus	imago	Female	1
473	HZ_H2	HZ_H2_Y21_W34	HZ	Forest	HZ_Forest	H2	128738	461011	EPSG:28992	Y21	W34	Culex	Culex_pipiens/torrentium	imago	Female	3
474	HZ_H2	HZ_H2_Y21_W34	HZ	Forest	HZ_Forest	H2	128738	461011	EPSG:28992	Y21	W34	Culex	Culex_pipiens/torrentium	imago	Female	1
475	HZ_H2	HZ_H2_Y21_W34	HZ	Forest	HZ_Forest	H2	128738	461011	EPSG:28992	Y21	W34	Coquillettidia	Coquillettidia_richiardii	imago	Female	1
476	HZ_C1	HZ_C1_Y21_W34	HZ	Grassland	HZ_Grassland	C1	128937	459858	EPSG:28992	Y21	W34	Culex	Culex_pipiens/torrentium	imago	Female	2
477	GP_H1	GP_H1_Y21_W34	GP	Forest	GP_Forest	H1	136660	461159	EPSG:28992	Y21	W34	Culex	Culex_pipiens/torrentium	imago	Female	9
478	HZ_C3	HZ_C3_Y21_W34	HZ	Grassland	HZ_Grassland	C3	128900	459755	EPSG:28992	Y21	W34	Culiseta	Culiseta_annulata	imago	Female	1
479	HZ_C3	HZ_C3_Y21_W34	HZ	Grassland	HZ_Grassland	C3	128900	459755	EPSG:28992	Y21	W34	Culex	Culex_pipiens/torrentium	imago	Female	22
480	GP_C3	GP_C3_Y21_W34	GP	Grassland	GP_Grassland	C3	136873	460897	EPSG:28992	Y21	W34	Culex	Culex_pipiens/torrentium	imago	Female	10
481	GP_C3	GP_C3_Y21_W34	GP	Grassland	GP_Grassland	C3	136873	460897	EPSG:28992	Y21	W34	Aedes	Aedes_cinereus/geminus	imago	Female	1
482	GP_H3	GP_H3_Y21_W34	GP	Forest	GP_Forest	H3	136612	461080	EPSG:28992	Y21	W34	Aedes	Aedes_cinereus/geminus	imago	Female	2
483	GP_H3	GP_H3_Y21_W34	GP	Forest	GP_Forest	H3	136612	461080	EPSG:28992	Y21	W34	Culex	Culex_pipiens/torrentium	imago	Female	6
484	GP_C2	GP_C2_Y21_W34	GP	Grassland	GP_Grassland	C2	136923	460966	EPSG:28992	Y21	W34	Culex	Culex_pipiens/torrentium	imago	Female	55
485	GP_C2	GP_C2_Y21_W34	GP	Grassland	GP_Grassland	C2	136923	460966	EPSG:28992	Y21	W34	Aedes	Aedes_cinereus/geminus	imago	Female	1
486	HZ_H1	HZ_H1_Y21_W34	HZ	Forest	HZ_Forest	H1	128717	460914	EPSG:28992	Y21	W34	Culex	Culex_pipiens/torrentium	imago	Female	8
487	HZ_C2	HZ_C2_Y21_W34	HZ	Grassland	HZ_Grassland	C2	128916	459806	EPSG:28992	Y21	W34	Culex	Culex_pipiens/torrentium	imago	Female	3
488	AW_C3	AW_C3_Y21_W34	AW	Grassland	AW_Grassland	C3	139525	453915	EPSG:28992	Y21	W34	NA	NA	imago	Female	0
489	HZ_H3	HZ_H3_Y21_W34	HZ	Forest	HZ_Forest	H3	128739	460970	EPSG:28992	Y21	W34	Culex	Culex_pipiens/torrentium	imago	Female	28
490	HZ_H3	HZ_H3_Y21_W34	HZ	Forest	HZ_Forest	H3	128739	460970	EPSG:28992	Y21	W34	Coquillettidia	Coquillettidia_richiardii	imago	Female	1
491	AW_C1	AW_C1_Y21_W34	AW	Grassland	AW_Grassland	C1	139467	453956	EPSG:28992	Y21	W34	Culex	Culex_pipiens/torrentium	imago	Female	5
492	AW_C1	AW_C1_Y21_W34	AW	Grassland	AW_Grassland	C1	139467	453956	EPSG:28992	Y21	W34	Anopheles	Anopheles_maculipennis s.l.	imago	Female	1
493	AW_C2	AW_C2_Y21_W34	AW	Grassland	AW_Grassland	C2	139421	453858	EPSG:28992	Y21	W34	Culex	Culex_pipiens/torrentium	imago	Female	3
494	AW_H1	AW_H1_Y21_W34	AW	Forest	AW_Forest	H1	139348	454016	EPSG:28992	Y21	W34	Culex	Culex_pipiens/torrentium	imago	Female	2
495	AW_H3	AW_H3_Y21_W34	AW	Forest	AW_Forest	H3	139335	453956	EPSG:28992	Y21	W34	NA	NA	imago	Female	0
496	AW_H2	AW_H2_Y21_W34	AW	Forest	AW_Forest	H2	139300	454010	EPSG:28992	Y21	W34	Culex	Culex_pipiens/torrentium	imago	Female	4
497	VB_H2	VB_H2_Y21_W34	VB	Forest	VB_Forest	H2	139656	445909	EPSG:28992	Y21	W34	Culex	Culex_pipiens/torrentium	imago	Female	1
498	VB_H1	VB_H1_Y21_W34	VB	Forest	VB_Forest	H1	139612	445957	EPSG:28992	Y21	W34	Culiseta	Culiseta_annulata	imago	Female	1
499	VB_H1	VB_H1_Y21_W34	VB	Forest	VB_Forest	H1	139612	445957	EPSG:28992	Y21	W34	Culex	Culex_pipiens/torrentium	imago	Female	2
500	VB_H3	VB_H3_Y21_W34	VB	Forest	VB_Forest	H3	139555	445935	EPSG:28992	Y21	W34	Culex	Culex_pipiens/torrentium	imago	Female	9
501	VB_C1	VB_C1_Y21_W34	VB	Grassland	VB_Grassland	C1	139428	445728	EPSG:28992	Y21	W34	Culex	Culex_pipiens/torrentium	imago	Female	8
502	VB_C1	VB_C1_Y21_W34	VB	Grassland	VB_Grassland	C1	139428	445728	EPSG:28992	Y21	W34	Aedes	Aedes_cinereus/geminus	imago	Female	1
503	VB_C3	VB_C3_Y21_W34	VB	Grassland	VB_Grassland	C3	139394	445785	EPSG:28992	Y21	W34	Culex	Culex_pipiens/torrentium	imago	Female	17
504	VB_C3	VB_C3_Y21_W34	VB	Grassland	VB_Grassland	C3	139394	445785	EPSG:28992	Y21	W34	Culex	Culex_modestus	imago	Female	1
505	IB_C3	IB_C3_Y21_W34	IB	Grassland	IB_Grassland	C3	131260	449673	EPSG:28992	Y21	W34	Culex	Culex_pipiens/torrentium	imago	Female	7
506	VB_C2	VB_C2_Y21_W34	VB	Grassland	VB_Grassland	C2	139461	445795	EPSG:28992	Y21	W34	Culex	Culex_pipiens/torrentium	imago	Female	20
507	VB_C2	VB_C2_Y21_W34	VB	Grassland	VB_Grassland	C2	139461	445795	EPSG:28992	Y21	W34	Aedes	Aedes_cinereus/geminus	imago	Female	5
508	IB_H1	IB_H1_Y21_W34	IB	Forest	IB_Forest	H1	131170	450242	EPSG:28992	Y21	W34	Culex	Culex_pipiens/torrentium	imago	Female	12
509	IB_C1	IB_C1_Y21_W34	IB	Grassland	IB_Grassland	C1	131174	449680	EPSG:28992	Y21	W34	Culex	Culex_pipiens/torrentium	imago	Female	11
510	IB_H2	IB_H2_Y21_W34	IB	Forest	IB_Forest	H2	131233	450287	EPSG:28992	Y21	W34	Culex	Culex_pipiens/torrentium	imago	Female	15
511	IB_H3	IB_H3_Y21_W34	IB	Forest	IB_Forest	H3	131241	450222	EPSG:28992	Y21	W34	Culex	Culex_pipiens/torrentium	imago	Female	33
512	IB_H3	IB_H3_Y21_W34	IB	Forest	IB_Forest	H3	131241	450222	EPSG:28992	Y21	W34	Culiseta	Culiseta_annulata	imago	Female	1
513	IB_C2	IB_C2_Y21_W34	IB	Grassland	IB_Grassland	C2	131223	449722	EPSG:28992	Y21	W34	Culex	Culex_pipiens/torrentium	imago	Female	25
514	IB_C2	IB_C2_Y21_W34	IB	Grassland	IB_Grassland	C2	131223	449722	EPSG:28992	Y21	W34	Aedes	Aedes_spp.	imago	Female	1
515	IB_C2	IB_C2_Y21_W34	IB	Grassland	IB_Grassland	C2	131223	449722	EPSG:28992	Y21	W34	Culex	Culex_pipiens/torrentium	imago	Female	1
516	AW_H2	AW_H2_Y21_W35	AW	Forest	AW_Forest	H2	139300	454010	EPSG:28992	Y21	W35	NA	NA	imago	Female	0
517	VB_H2	VB_H2_Y21_W35	VB	Forest	VB_Forest	H2	139656	445909	EPSG:28992	Y21	W35	Aedes	Aedes_cinereus/geminus	imago	Female	1
518	AW_C3	AW_C3_Y21_W35	AW	Grassland	AW_Grassland	C3	139525	453915	EPSG:28992	Y21	W35	Culex	Culex_pipiens/torrentium	imago	Female	5
519	HZ_C3	HZ_C3_Y21_W35	HZ	Grassland	HZ_Grassland	C3	128900	459755	EPSG:28992	Y21	W35	Culex	Culex_pipiens/torrentium	imago	Female	3
520	HZ_C3	HZ_C3_Y21_W35	HZ	Grassland	HZ_Grassland	C3	128900	459755	EPSG:28992	Y21	W35	Coquillettidia	Coquillettidia_richiardii	imago	Female	1
521	HZ_C3	HZ_C3_Y21_W35	HZ	Grassland	HZ_Grassland	C3	128900	459755	EPSG:28992	Y21	W35	Culex	Culex_pipiens/torrentium	imago	Female	2
522	VB_H1	VB_H1_Y21_W35	VB	Forest	VB_Forest	H1	139612	445957	EPSG:28992	Y21	W35	Culex	Culex_pipiens/torrentium	imago	Female	2
523	AW_C2	AW_C2_Y21_W35	AW	Grassland	AW_Grassland	C2	139421	453858	EPSG:28992	Y21	W35	Culex	Culex_pipiens/torrentium	imago	Female	3
524	VB_H3	VB_H3_Y21_W35	VB	Forest	VB_Forest	H3	139555	445935	EPSG:28992	Y21	W35	Aedes	Aedes_cinereus/geminus	imago	Female	1
525	AW_H1	AW_H1_Y21_W35	AW	Forest	AW_Forest	H1	139348	454016	EPSG:28992	Y21	W35	Anopheles	Anopheles_plumbeus	imago	Female	2
526	AW_H1	AW_H1_Y21_W35	AW	Forest	AW_Forest	H1	139348	454016	EPSG:28992	Y21	W35	Culex	Culex_pipiens/torrentium	imago	Female	1
527	IB_H3	IB_H3_Y21_W35	IB	Forest	IB_Forest	H3	131241	450222	EPSG:28992	Y21	W35	Culex	Culex_pipiens/torrentium	imago	Female	2
528	IB_C3	IB_C3_Y21_W35	IB	Grassland	IB_Grassland	C3	131260	449673	EPSG:28992	Y21	W35	Culex	Culex_pipiens/torrentium	imago	Female	3
529	HZ_H2	HZ_H2_Y21_W35	HZ	Forest	HZ_Forest	H2	128738	461011	EPSG:28992	Y21	W35	Coquillettidia	Coquillettidia_richiardii	imago	Female	1
530	AW_C1	AW_C1_Y21_W35	AW	Grassland	AW_Grassland	C1	139467	453956	EPSG:28992	Y21	W35	Culex	Culex_pipiens/torrentium	imago	Female	5
531	IB_H1	IB_H1_Y21_W35	IB	Forest	IB_Forest	H1	131170	450242	EPSG:28992	Y21	W35	Culex	Culex_pipiens/torrentium	imago	Female	1
532	AW_H3	AW_H3_Y21_W35	AW	Forest	AW_Forest	H3	139335	453956	EPSG:28992	Y21	W35	Anopheles	Anopheles_plumbeus	imago	Female	1
533	AW_H3	AW_H3_Y21_W35	AW	Forest	AW_Forest	H3	139335	453956	EPSG:28992	Y21	W35	Culex	Culex_pipiens/torrentium	imago	Female	4
534	VB_C3	VB_C3_Y21_W35	VB	Grassland	VB_Grassland	C3	139394	445785	EPSG:28992	Y21	W35	Culex	Culex_pipiens/torrentium	imago	Female	5
535	VB_C2	VB_C2_Y21_W35	VB	Grassland	VB_Grassland	C2	139461	445795	EPSG:28992	Y21	W35	Aedes	Aedes_cinereus/geminus	imago	Female	1
536	HZ_C2	HZ_C2_Y21_W35	HZ	Grassland	HZ_Grassland	C2	128916	459806	EPSG:28992	Y21	W35	Culex	Culex_pipiens/torrentium	imago	Female	18
537	GP_C3	GP_C3_Y21_W35	GP	Grassland	GP_Grassland	C3	136873	460897	EPSG:28992	Y21	W35	Culex	Culex_pipiens/torrentium	imago	Female	23
538	GP_C3	GP_C3_Y21_W35	GP	Grassland	GP_Grassland	C3	136873	460897	EPSG:28992	Y21	W35	Aedes	Aedes_cinereus/geminus	imago	Female	4
539	IB_H2	IB_H2_Y21_W35	IB	Forest	IB_Forest	H2	131233	450287	EPSG:28992	Y21	W35	Culex	Culex_pipiens/torrentium	imago	Female	23
540	IB_H2	IB_H2_Y21_W35	IB	Forest	IB_Forest	H2	131233	450287	EPSG:28992	Y21	W35	Culiseta	Culiseta_morsitans	imago	Female	2
541	IB_H2	IB_H2_Y21_W35	IB	Forest	IB_Forest	H2	131233	450287	EPSG:28992	Y21	W35	Anopheles	Anopheles_maculipennis s.l.	imago	Female	1
542	VB_C1	VB_C1_Y21_W35	VB	Grassland	VB_Grassland	C1	139428	445728	EPSG:28992	Y21	W35	Culex	Culex_pipiens/torrentium	imago	Female	5
543	VB_C1	VB_C1_Y21_W35	VB	Grassland	VB_Grassland	C1	139428	445728	EPSG:28992	Y21	W35	Aedes	Aedes_cinereus/geminus	imago	Female	4
544	GP_C1	GP_C1_Y21_W35	GP	Grassland	GP_Grassland	C1	136976	461036	EPSG:28992	Y21	W35	Culex	Culex_pipiens/torrentium	imago	Female	20
545	GP_C1	GP_C1_Y21_W35	GP	Grassland	GP_Grassland	C1	136976	461036	EPSG:28992	Y21	W35	Aedes	Aedes_cinereus/geminus	imago	Female	1
546	GP_C2	GP_C2_Y21_W35	GP	Grassland	GP_Grassland	C2	136923	460966	EPSG:28992	Y21	W35	Culex	Culex_pipiens/torrentium	imago	Female	15
547	GP_C2	GP_C2_Y21_W35	GP	Grassland	GP_Grassland	C2	136923	460966	EPSG:28992	Y21	W35	Aedes	Aedes_cinereus/geminus	imago	Female	1
548	GP_H2	GP_H2_Y21_W35	GP	Forest	GP_Forest	H2	136627	461121	EPSG:28992	Y21	W35	Culex	Culex_pipiens/torrentium	imago	Female	5
549	GP_H2	GP_H2_Y21_W35	GP	Forest	GP_Forest	H2	136627	461121	EPSG:28992	Y21	W35	Culiseta	Culiseta_annulata	imago	Female	2
550	GP_H2	GP_H2_Y21_W35	GP	Forest	GP_Forest	H2	136627	461121	EPSG:28992	Y21	W35	Culiseta	Culiseta_morsitans	imago	Female	2
551	GP_H2	GP_H2_Y21_W35	GP	Forest	GP_Forest	H2	136627	461121	EPSG:28992	Y21	W35	Aedes	Aedes_cinereus/geminus	imago	Female	1
552	HZ_C1	HZ_C1_Y21_W35	HZ	Grassland	HZ_Grassland	C1	128937	459858	EPSG:28992	Y21	W35	Culex	Culex_pipiens/torrentium	imago	Female	13
553	HZ_C1	HZ_C1_Y21_W35	HZ	Grassland	HZ_Grassland	C1	128937	459858	EPSG:28992	Y21	W35	Culex	Culex_pipiens/torrentium	imago	Female	1
554	GP_H1	GP_H1_Y21_W35	GP	Forest	GP_Forest	H1	136660	461159	EPSG:28992	Y21	W35	Culex	Culex_pipiens/torrentium	imago	Female	1
555	GP_H1	GP_H1_Y21_W35	GP	Forest	GP_Forest	H1	136660	461159	EPSG:28992	Y21	W35	Aedes	Aedes_spp.	imago	Female	1
556	GP_H1	GP_H1_Y21_W35	GP	Forest	GP_Forest	H1	136660	461159	EPSG:28992	Y21	W35	Aedes	Aedes_cinereus/geminus	imago	Female	7
557	GP_H1	GP_H1_Y21_W35	GP	Forest	GP_Forest	H1	136660	461159	EPSG:28992	Y21	W35	Aedes	Aedes_cinereus/geminus	imago	Female	4
558	GP_H3	GP_H3_Y21_W35	GP	Forest	GP_Forest	H3	136612	461080	EPSG:28992	Y21	W35	Culex	Culex_pipiens/torrentium	imago	Female	2
559	GP_H3	GP_H3_Y21_W35	GP	Forest	GP_Forest	H3	136612	461080	EPSG:28992	Y21	W35	Aedes	Aedes_cinereus/geminus	imago	Female	3
560	GP_H3	GP_H3_Y21_W35	GP	Forest	GP_Forest	H3	136612	461080	EPSG:28992	Y21	W35	Anopheles	Anopheles_maculipennis s.l.	imago	Female	1
561	GP_H3	GP_H3_Y21_W35	GP	Forest	GP_Forest	H3	136612	461080	EPSG:28992	Y21	W35	Culiseta	Culiseta_annulata	imago	Female	1
562	GP_H3	GP_H3_Y21_W35	GP	Forest	GP_Forest	H3	136612	461080	EPSG:28992	Y21	W35	Culiseta	Culiseta_morsitans	imago	Female	1
563	IB_C1	IB_C1_Y21_W35	IB	Grassland	IB_Grassland	C1	131174	449680	EPSG:28992	Y21	W35	Culex	Culex_pipiens/torrentium	imago	Female	18
564	IB_C2	IB_C2_Y21_W35	IB	Grassland	IB_Grassland	C2	131223	449722	EPSG:28992	Y21	W35	Culex	Culex_pipiens/torrentium	imago	Female	27
565	IB_C2	IB_C2_Y21_W35	IB	Grassland	IB_Grassland	C2	131223	449722	EPSG:28992	Y21	W35	Anopheles	Anopheles_maculipennis s.l.	imago	Female	1
566	HZ_C1	HZ_C1_Y21_W36	HZ	Grassland	HZ_Grassland	C1	128937	459858	EPSG:28992	Y21	W36	Culex	Culex_pipiens/torrentium	imago	Female	2
567	HZ_C3	HZ_C3_Y21_W36	HZ	Grassland	HZ_Grassland	C3	128900	459755	EPSG:28992	Y21	W36	Culex	Culex_pipiens/torrentium	imago	Female	4
568	HZ_C3	HZ_C3_Y21_W36	HZ	Grassland	HZ_Grassland	C3	128900	459755	EPSG:28992	Y21	W36	Culiseta	Culiseta_morsitans	imago	Female	1
569	GP_H1	GP_H1_Y21_W36	GP	Forest	GP_Forest	H1	136660	461159	EPSG:28992	Y21	W36	Culex	Culex_pipiens/torrentium	imago	Female	3
570	GP_H1	GP_H1_Y21_W36	GP	Forest	GP_Forest	H1	136660	461159	EPSG:28992	Y21	W36	Culiseta	Culiseta_annulata	imago	Female	3
571	GP_H1	GP_H1_Y21_W36	GP	Forest	GP_Forest	H1	136660	461159	EPSG:28992	Y21	W36	Culiseta	Culiseta_annulata	imago	Female	1
572	GP_H1	GP_H1_Y21_W36	GP	Forest	GP_Forest	H1	136660	461159	EPSG:28992	Y21	W36	Aedes	Aedes_cinereus/geminus	imago	Female	2
573	HZ_H1	HZ_H1_Y21_W36	HZ	Forest	HZ_Forest	H1	128717	460914	EPSG:28992	Y21	W36	Culex	Culex_pipiens/torrentium	imago	Female	4
574	HZ_H1	HZ_H1_Y21_W36	HZ	Forest	HZ_Forest	H1	128717	460914	EPSG:28992	Y21	W36	Culiseta	Culiseta_annulata	imago	Female	1
575	HZ_H1	HZ_H1_Y21_W36	HZ	Forest	HZ_Forest	H1	128717	460914	EPSG:28992	Y21	W36	Culiseta	Culiseta_annulata	imago	Female	1
576	HZ_C2	HZ_C2_Y21_W36	HZ	Grassland	HZ_Grassland	C2	128916	459806	EPSG:28992	Y21	W36	Culex	Culex_pipiens/torrentium	imago	Female	6
577	HZ_H2	HZ_H2_Y21_W36	HZ	Forest	HZ_Forest	H2	128738	461011	EPSG:28992	Y21	W36	Culex	Culex_pipiens/torrentium	imago	Female	1
578	HZ_H2	HZ_H2_Y21_W36	HZ	Forest	HZ_Forest	H2	128738	461011	EPSG:28992	Y21	W36	Anopheles	Anopheles_maculipennis s.l.	imago	Female	1
579	HZ_H3	HZ_H3_Y21_W36	HZ	Forest	HZ_Forest	H3	128739	460970	EPSG:28992	Y21	W36	Culex	Culex_pipiens/torrentium	imago	Female	5
580	HZ_H3	HZ_H3_Y21_W36	HZ	Forest	HZ_Forest	H3	128739	460970	EPSG:28992	Y21	W36	Culiseta	Culiseta_annulata	imago	Female	1
581	GP_H3	GP_H3_Y21_W36	GP	Forest	GP_Forest	H3	136612	461080	EPSG:28992	Y21	W36	Culex	Culex_pipiens/torrentium	imago	Female	2
582	GP_H3	GP_H3_Y21_W36	GP	Forest	GP_Forest	H3	136612	461080	EPSG:28992	Y21	W36	Aedes	Aedes_cinereus/geminus	imago	Female	6
583	GP_H2	GP_H2_Y21_W36	GP	Forest	GP_Forest	H2	136627	461121	EPSG:28992	Y21	W36	Culex	Culex_pipiens/torrentium	imago	Female	3
584	GP_H2	GP_H2_Y21_W36	GP	Forest	GP_Forest	H2	136627	461121	EPSG:28992	Y21	W36	Culiseta	Culiseta_annulata	imago	Female	4
585	GP_H2	GP_H2_Y21_W36	GP	Forest	GP_Forest	H2	136627	461121	EPSG:28992	Y21	W36	Culiseta	Culiseta_annulata	imago	Female	1
586	GP_H2	GP_H2_Y21_W36	GP	Forest	GP_Forest	H2	136627	461121	EPSG:28992	Y21	W36	Aedes	Aedes_cinereus/geminus	imago	Female	1
587	AW_H1	AW_H1_Y21_W36	AW	Forest	AW_Forest	H1	139348	454016	EPSG:28992	Y21	W36	Culex	Culex_pipiens/torrentium	imago	Female	2
588	GP_C2	GP_C2_Y21_W36	GP	Grassland	GP_Grassland	C2	136923	460966	EPSG:28992	Y21	W36	Culex	Culex_pipiens/torrentium	imago	Female	8
589	GP_C2	GP_C2_Y21_W36	GP	Grassland	GP_Grassland	C2	136923	460966	EPSG:28992	Y21	W36	Aedes	Aedes_cinereus/geminus	imago	Female	1
590	GP_C1	GP_C1_Y21_W36	GP	Grassland	GP_Grassland	C1	136976	461036	EPSG:28992	Y21	W36	Culex	Culex_pipiens/torrentium	imago	Female	10
591	GP_C3	GP_C3_Y21_W36	GP	Grassland	GP_Grassland	C3	136873	460897	EPSG:28992	Y21	W36	Culex	Culex_pipiens/torrentium	imago	Female	7
592	GP_C3	GP_C3_Y21_W36	GP	Grassland	GP_Grassland	C3	136873	460897	EPSG:28992	Y21	W36	Culiseta	Culiseta_morsitans	imago	Female	1
593	GP_C3	GP_C3_Y21_W36	GP	Grassland	GP_Grassland	C3	136873	460897	EPSG:28992	Y21	W36	Aedes	Aedes_cinereus/geminus	imago	Female	1
594	AW_H2	AW_H2_Y21_W36	AW	Forest	AW_Forest	H2	139300	454010	EPSG:28992	Y21	W36	NA	NA	imago	Female	0
595	AW_H3	AW_H3_Y21_W36	AW	Forest	AW_Forest	H3	139335	453956	EPSG:28992	Y21	W36	Anopheles	Anopheles_plumbeus	imago	Female	2
596	AW_C1	AW_C1_Y21_W36	AW	Grassland	AW_Grassland	C1	139467	453956	EPSG:28992	Y21	W36	Culex	Culex_pipiens/torrentium	imago	Female	5
597	AW_C1	AW_C1_Y21_W36	AW	Grassland	AW_Grassland	C1	139467	453956	EPSG:28992	Y21	W36	Anopheles	Anopheles_plumbeus	imago	Female	3
598	AW_C2	AW_C2_Y21_W36	AW	Grassland	AW_Grassland	C2	139421	453858	EPSG:28992	Y21	W36	Culex	Culex_pipiens/torrentium	imago	Female	3
599	AW_C2	AW_C2_Y21_W36	AW	Grassland	AW_Grassland	C2	139421	453858	EPSG:28992	Y21	W36	Anopheles	Anopheles_plumbeus	imago	Female	1
600	AW_C3	AW_C3_Y21_W36	AW	Grassland	AW_Grassland	C3	139525	453915	EPSG:28992	Y21	W36	Culex	Culex_pipiens/torrentium	imago	Female	2
601	IB_C3	IB_C3_Y21_W36	IB	Grassland	IB_Grassland	C3	131260	449673	EPSG:28992	Y21	W36	Culex	Culex_pipiens/torrentium	imago	Female	2
602	IB_C2	IB_C2_Y21_W36	IB	Grassland	IB_Grassland	C2	131223	449722	EPSG:28992	Y21	W36	Culex	Culex_pipiens/torrentium	imago	Female	1
603	IB_C1	IB_C1_Y21_W36	IB	Grassland	IB_Grassland	C1	131174	449680	EPSG:28992	Y21	W36	Culex	Culex_pipiens/torrentium	imago	Female	2
604	IB_H3	IB_H3_Y21_W36	IB	Forest	IB_Forest	H3	131241	450222	EPSG:28992	Y21	W36	Culex	Culex_pipiens/torrentium	imago	Female	6
605	IB_H3	IB_H3_Y21_W36	IB	Forest	IB_Forest	H3	131241	450222	EPSG:28992	Y21	W36	Culiseta	Culiseta_annulata	imago	Female	1
606	IB_H1	IB_H1_Y21_W36	IB	Forest	IB_Forest	H1	131170	450242	EPSG:28992	Y21	W36	Culex	Culex_pipiens/torrentium	imago	Female	7
607	IB_H1	IB_H1_Y21_W36	IB	Forest	IB_Forest	H1	131170	450242	EPSG:28992	Y21	W36	Culiseta	Culiseta_morsitans	imago	Female	2
608	VB_C2	VB_C2_Y21_W36	VB	Grassland	VB_Grassland	C2	139461	445795	EPSG:28992	Y21	W36	Culex	Culex_pipiens/torrentium	imago	Female	1
609	VB_C2	VB_C2_Y21_W36	VB	Grassland	VB_Grassland	C2	139461	445795	EPSG:28992	Y21	W36	Aedes	Aedes_cinereus/geminus	imago	Female	4
610	IB_H2	IB_H2_Y21_W36	IB	Forest	IB_Forest	H2	131233	450287	EPSG:28992	Y21	W36	Culex	Culex_pipiens/torrentium	imago	Female	10
611	IB_H2	IB_H2_Y21_W36	IB	Forest	IB_Forest	H2	131233	450287	EPSG:28992	Y21	W36	Culiseta	Culiseta_morsitans	imago	Female	1
612	VB_C1	VB_C1_Y21_W36	VB	Grassland	VB_Grassland	C1	139428	445728	EPSG:28992	Y21	W36	Culex	Culex_pipiens/torrentium	imago	Female	1
613	VB_C1	VB_C1_Y21_W36	VB	Grassland	VB_Grassland	C1	139428	445728	EPSG:28992	Y21	W36	Aedes	Aedes_cinereus/geminus	imago	Female	1
614	VB_H3	VB_H3_Y21_W36	VB	Forest	VB_Forest	H3	139555	445935	EPSG:28992	Y21	W36	Culex	Culex_pipiens/torrentium	imago	Female	12
615	VB_H2	VB_H2_Y21_W36	VB	Forest	VB_Forest	H2	139656	445909	EPSG:28992	Y21	W36	Culex	Culex_pipiens/torrentium	imago	Female	3
616	VB_H2	VB_H2_Y21_W36	VB	Forest	VB_Forest	H2	139656	445909	EPSG:28992	Y21	W36	Anopheles	Anopheles_plumbeus	imago	Female	1
617	VB_H1	VB_H1_Y21_W36	VB	Forest	VB_Forest	H1	139612	445957	EPSG:28992	Y21	W36	Culex	Culex_pipiens/torrentium	imago	Female	6
618	VB_H1	VB_H1_Y21_W36	VB	Forest	VB_Forest	H1	139612	445957	EPSG:28992	Y21	W36	Culiseta	Culiseta_annulata	imago	Female	1
619	VB_H1	VB_H1_Y21_W36	VB	Forest	VB_Forest	H1	139612	445957	EPSG:28992	Y21	W36	Culiseta	Culiseta_annulata	imago	Female	1
620	VB_C3	VB_C3_Y21_W36	VB	Grassland	VB_Grassland	C3	139394	445785	EPSG:28992	Y21	W36	Culex	Culex_pipiens/torrentium	imago	Female	10
621	VB_C3	VB_C3_Y21_W36	VB	Grassland	VB_Grassland	C3	139394	445785	EPSG:28992	Y21	W36	Aedes	Aedes_cinereus/geminus	imago	Female	2
622	VB_C3	VB_C3_Y21_W36	VB	Grassland	VB_Grassland	C3	139394	445785	EPSG:28992	Y21	W36	Culiseta	Culiseta_morsitans	imago	Female	1
623	HZ_H1	HZ_H1_Y21_W35	HZ	Forest	HZ_Forest	H1	128717	460914	EPSG:28992	Y21	W35	Culex	Culex_pipiens/torrentium	imago	Female	7
624	HZ_H1	HZ_H1_Y21_W35	HZ	Forest	HZ_Forest	H1	128717	460914	EPSG:28992	Y21	W35	Anopheles	Anopheles_maculipennis s.l.	imago	Female	1
625	HZ_H1	HZ_H1_Y21_W35	HZ	Forest	HZ_Forest	H1	128717	460914	EPSG:28992	Y21	W35	Culiseta	Culiseta_morsitans	imago	Female	1
626	HZ_H3	HZ_H3_Y21_W35	HZ	Forest	HZ_Forest	H3	128739	460970	EPSG:28992	Y21	W35	Culex	Culex_pipiens/torrentium	imago	Female	3
627	HZ_H3	HZ_H3_Y21_W35	HZ	Forest	HZ_Forest	H3	128739	460970	EPSG:28992	Y21	W35	Culiseta	Culiseta_annulata	imago	Female	1
628	IB_H2	IB_H2_Y21_W31	IB	Forest	IB_Forest	H2	131233	450287	EPSG:28992	Y21	W31	Coquillettidia	Coquillettidia_richiardii	imago	Female	1
629	IB_H3	IB_H3_Y21_W32	IB	Forest	IB_Forest	H3	131241	450222	EPSG:28992	Y21	W32	Culex	Culex_pipiens/torrentium	imago	Female	1
630	GP_H1	GP_H1_Y21_W31	GP	Forest	GP_Forest	H1	136660	461159	EPSG:28992	Y21	W31	Coquillettidia	Coquillettidia_richiardii	imago	Female	1
631	GP_H1	GP_H1_Y21_W29	GP	Forest	GP_Forest	H1	136660	461159	EPSG:28992	Y21	W29	Coquillettidia	Coquillettidia_richiardii	imago	Female	1
632	IB_H1	IB_H1_Y21_W28	IB	Forest	IB_Forest	H1	131170	450242	EPSG:28992	Y21	W28	Culex	Culex_pipiens/torrentium	imago	Female	3
633	IB_H2	IB_H2_Y21_W28	IB	Forest	IB_Forest	H2	131233	450287	EPSG:28992	Y21	W28	Aedes	Aedes_annulipes/cantans	imago	Female	3
634	HZ_H3	HZ_H3_Y21_W29	HZ	Forest	HZ_Forest	H3	128739	460970	EPSG:28992	Y21	W29	Coquillettidia	Coquillettidia_richiardii	imago	Female	6
635	VB_H2	VB_H2_Y21_W29	VB	Forest	VB_Forest	H2	139656	445909	EPSG:28992	Y21	W29	Culiseta	Culiseta_morsitans	imago	Female	1
636	VB_H2	VB_H2_Y21_W29	VB	Forest	VB_Forest	H2	139656	445909	EPSG:28992	Y21	W29	Culex	Culex_pipiens/torrentium	imago	Female	1
637	VB_C2	VB_C2_Y21_W29	VB	Grassland	VB_Grassland	C2	139461	445795	EPSG:28992	Y21	W29	Culex	Culex_pipiens/torrentium	imago	Female	1
638	VB_C3	VB_C3_Y21_W29	VB	Grassland	VB_Grassland	C3	139394	445785	EPSG:28992	Y21	W29	Coquillettidia	Coquillettidia_richiardii	imago	Female	1
639	HZ_H2	HZ_H2_Y21_W30	HZ	Forest	HZ_Forest	H2	128738	461011	EPSG:28992	Y21	W30	Culiseta	Culiseta_annulata	imago	Female	1
640	AW_H2	AW_H2_Y21_W30	AW	Forest	AW_Forest	H2	139300	454010	EPSG:28992	Y21	W30	Aedes	Aedes_annulipes/cantans	imago	Female	1
641	IB_C2	IB_C2_Y21_W29	IB	Grassland	IB_Grassland	C2	131223	449722	EPSG:28992	Y21	W29	Anopheles	Anopheles_maculipennis s.l.	imago	Female	1
642	VB_H3	VB_H3_Y21_W30	VB	Forest	VB_Forest	H3	139555	445935	EPSG:28992	Y21	W30	Culiseta	Culiseta_morsitans	imago	Female	1
643	VB_H3	VB_H3_Y21_W30	VB	Forest	VB_Forest	H3	139555	445935	EPSG:28992	Y21	W30	Coquillettidia	Coquillettidia_richiardii	imago	Female	1
644	VB_H2	VB_H2_Y21_W30	VB	Forest	VB_Forest	H2	139656	445909	EPSG:28992	Y21	W30	Culiseta	Culiseta_annulata	imago	Female	1
645	GP_H1	GP_H1_Y21_W25	GP	Forest	GP_Forest	H1	136660	461159	EPSG:28992	Y21	W25	Aedes	Aedes_annulipes/cantans	imago	Female	1
646	GP_H3	GP_H3_Y21_W26	GP	Forest	GP_Forest	H3	136612	461080	EPSG:28992	Y21	W26	Aedes	Aedes_cinereus/geminus	imago	Female	2
647	GP_H1	GP_H1_Y21_W26	GP	Forest	GP_Forest	H1	136660	461159	EPSG:28992	Y21	W26	Aedes	Aedes_cinereus/geminus	imago	Female	1
648	IB_H1	IB_H1_Y21_W27	IB	Forest	IB_Forest	H1	131170	450242	EPSG:28992	Y21	W27	Aedes	Aedes_annulipes/cantans	imago	Female	1
649	VB_H2	VB_H2_Y21_W27	VB	Forest	VB_Forest	H2	139656	445909	EPSG:28992	Y21	W27	Coquillettidia	Coquillettidia_richiardii	imago	Female	1
650	GP_H3	GP_H3_Y21_W27	GP	Forest	GP_Forest	H3	136612	461080	EPSG:28992	Y21	W27	Culiseta	Culiseta_annulata	imago	Female	1
651	VB_C3	VB_C3_Y21_W32	VB	Grassland	VB_Grassland	C3	139394	445785	EPSG:28992	Y21	W32	Aedes	Aedes_cinereus/geminus	imago	Female	2
652	HZ_H2	HZ_H2_Y21_W33	HZ	Forest	HZ_Forest	H2	128738	461011	EPSG:28992	Y21	W33	Culiseta	Culiseta_annulata	imago	Female	1
653	AW_H2	AW_H2_Y21_W34	AW	Forest	AW_Forest	H2	139300	454010	EPSG:28992	Y21	W34	Anopheles	Anopheles_plumbeus	imago	Female	1
654	GP_C3	GP_C3_Y21_W33	GP	Grassland	GP_Grassland	C3	136873	460897	EPSG:28992	Y21	W33	Culex	Culex_pipiens/torrentium	imago	Female	1
655	HZ_C2	HZ_C2_Y21_W35	HZ	Grassland	HZ_Grassland	C2	128916	459806	EPSG:28992	Y21	W35	Culex	Culex_territans	imago	Female	1
656	HZ_H1	HZ_H1_Y21_W36	HZ	Forest	HZ_Forest	H1	128717	460914	EPSG:28992	Y21	W36	Coquillettidia	Coquillettidia_richiardii	imago	Female	1

## Sheet: Bird
#	ID	Location	Site	X	Y	CRS	Trap	Date	Time	Order	Family	Dutch_common_name	English_common_name	Scientific_name	Count
1	IB_H1	IB	Forest	131170	450242	EPSG:28992	H1	2021-06-23	16:55:00	Passeriformes	Turdidae	Merel	Common_Blackbird	Turdus_merula	1
2	IB_H1	IB	Forest	131170	450242	EPSG:28992	H1	2021-06-23	16:55:00	Passeriformes	Phylloscopidae	Tjiftjaf	Common_Chiffchaff	Phylloscopus_collybita	1
3	IB_H1	IB	Forest	131170	450242	EPSG:28992	H1	2021-06-23	16:55:00	Passeriformes	Sylviidae	Zwartkop	Eurasian_Blackcap	Sylvia_atricapilla	1
4	IB_H1	IB	Forest	131170	450242	EPSG:28992	H1	2021-06-25	05:51:00	Passeriformes	Phylloscopidae	Tjiftjaf	Common_Chiffchaff	Phylloscopus_collybita	1
5	IB_H1	IB	Forest	131170	450242	EPSG:28992	H1	2021-06-25	05:51:00	Passeriformes	Paridae	Pimpelmees	Eurasian_Blue_Tit	Cyanistes_caeruleus	1
6	IB_H1	IB	Forest	131170	450242	EPSG:28992	H1	2021-06-25	05:51:00	Passeriformes	Troglodytidae	Winterkoning	Eurasian_Wren	Troglodytes_troglodytes	1
7	IB_H1	IB	Forest	131170	450242	EPSG:28992	H1	2021-06-29	10:36:00	Passeriformes	Paridae	Koolmees	Great_Tit	Parus_major	1
8	IB_H1	IB	Forest	131170	450242	EPSG:28992	H1	2021-06-29	10:36:00	Passeriformes	Turdidae	Zanglijster	Song_Thrush	Turdus_philomelos	1
9	IB_H1	IB	Forest	131170	450242	EPSG:28992	H1	2021-06-29	10:36:00	Passeriformes	Troglodytidae	Winterkoning	Eurasian_Wren	Troglodytes_troglodytes	2
10	IB_H1	IB	Forest	131170	450242	EPSG:28992	H1	2021-06-29	10:36:00	Passeriformes	Turdidae	Merel	Common_Blackbird	Turdus_merula	1
11	IB_H1	IB	Forest	131170	450242	EPSG:28992	H1	2021-06-29	10:36:00	Passeriformes	Sylviidae	Zwartkop	Eurasian_Blackcap	Sylvia_atricapilla	1
12	IB_H1	IB	Forest	131170	450242	EPSG:28992	H1	2021-06-29	10:36:00	Passeriformes	Phylloscopidae	Tjiftjaf	Common_Chiffchaff	Phylloscopus_collybita	1
13	IB_H1	IB	Forest	131170	450242	EPSG:28992	H1	2021-06-29	10:36:00	Columbiformes	Columbidae	Houtduif	Common_Wood_Pigeon	Columba_palumbus	1
14	IB_H1	IB	Forest	131170	450242	EPSG:28992	H1	2021-07-01	09:02:00	Passeriformes	Sylviidae	Zwartkop	Eurasian_Blackcap	Sylvia_atricapilla	1
15	IB_H1	IB	Forest	131170	450242	EPSG:28992	H1	2021-07-01	09:02:00	Passeriformes	Paridae	Pimpelmees	Eurasian_Blue_Tit	Cyanistes_caeruleus	1
16	IB_H1	IB	Forest	131170	450242	EPSG:28992	H1	2021-07-01	09:02:00	Passeriformes	Paridae	Koolmees	Great_Tit	Parus_major	2
17	IB_H1	IB	Forest	131170	450242	EPSG:28992	H1	2021-07-01	09:02:00	Passeriformes	Phylloscopidae	Tjiftjaf	Common_Chiffchaff	Phylloscopus_collybita	1
18	IB_H1	IB	Forest	131170	450242	EPSG:28992	H1	2021-07-01	09:02:00	Passeriformes	Turdidae	Merel	Common_Blackbird	Turdus_merula	1
19	IB_H1	IB	Forest	131170	450242	EPSG:28992	H1	2021-07-01	09:02:00	Passeriformes	Fringillidae	Vink	Common_Chaffinch	Fringilla_coelebs	2
20	IB_H1	IB	Forest	131170	450242	EPSG:28992	H1	2021-07-06	08:10:00	Passeriformes	Turdidae	Merel	Common_Blackbird	Turdus_merula	2
21	IB_H1	IB	Forest	131170	450242	EPSG:28992	H1	2021-07-06	08:10:00	Passeriformes	Troglodytidae	Winterkoning	Eurasian_Wren	Troglodytes_troglodytes	1
22	IB_H1	IB	Forest	131170	450242	EPSG:28992	H1	2021-07-06	08:10:00	Passeriformes	Phylloscopidae	Tjiftjaf	Common_Chiffchaff	Phylloscopus_collybita	1
23	IB_H1	IB	Forest	131170	450242	EPSG:28992	H1	2021-07-06	08:10:00	Passeriformes	Paridae	Pimpelmees	Eurasian_Blue_Tit	Cyanistes_caeruleus	1
24	IB_H1	IB	Forest	131170	450242	EPSG:28992	H1	2021-07-06	08:10:00	Passeriformes	Paridae	Koolmees	Great_Tit	Parus_major	1
25	IB_H2	IB	Forest	131233	450287	EPSG:28992	H2	2021-06-23	16:48:00	Passeriformes	Sylviidae	Zwartkop	Eurasian_Blackcap	Sylvia_atricapilla	2
26	IB_H2	IB	Forest	131233	450287	EPSG:28992	H2	2021-06-23	16:48:00	Passeriformes	Fringillidae	Vink	Common_Chaffinch	Fringilla_coelebs	2
27	IB_H2	IB	Forest	131233	450287	EPSG:28992	H2	2021-06-25	06:00:00	Passeriformes	Phylloscopidae	Tjiftjaf	Common_Chiffchaff	Phylloscopus_collybita	2
28	IB_H2	IB	Forest	131233	450287	EPSG:28992	H2	2021-06-25	06:00:00	Passeriformes	Sylviidae	Zwartkop	Eurasian_Blackcap	Sylvia_atricapilla	1
29	IB_H2	IB	Forest	131233	450287	EPSG:28992	H2	2021-06-25	06:00:00	Passeriformes	Turdidae	Merel	Common_Blackbird	Turdus_merula	4
30	IB_H2	IB	Forest	131233	450287	EPSG:28992	H2	2021-06-25	06:00:00	Passeriformes	Troglodytidae	Winterkoning	Eurasian_Wren	Troglodytes_troglodytes	1
31	IB_H2	IB	Forest	131233	450287	EPSG:28992	H2	2021-06-29	10:42:00	Passeriformes	Sylviidae	Zwartkop	Eurasian_Blackcap	Sylvia_atricapilla	1
32	IB_H2	IB	Forest	131233	450287	EPSG:28992	H2	2021-06-29	10:42:00	Columbiformes	Columbidae	Houtduif	Common_Wood_Pigeon	Columba_palumbus	1
33	IB_H2	IB	Forest	131233	450287	EPSG:28992	H2	2021-06-29	10:42:00	Passeriformes	Phylloscopidae	Tjiftjaf	Common_Chiffchaff	Phylloscopus_collybita	1
34	IB_H2	IB	Forest	131233	450287	EPSG:28992	H2	2021-06-29	10:42:00	Piciformes	Picidae	Grote_bonte_specht	Great_Spotted_Woodpecker	Dendrocopos_major	1
35	IB_H2	IB	Forest	131233	450287	EPSG:28992	H2	2021-07-01	09:11:00	Passeriformes	Fringillidae	Vink	Common_Chaffinch	Fringilla_coelebs	2
36	IB_H2	IB	Forest	131233	450287	EPSG:28992	H2	2021-07-01	09:11:00	Passeriformes	Paridae	Koolmees	Great_Tit	Parus_major	1
37	IB_H2	IB	Forest	131233	450287	EPSG:28992	H2	2021-07-01	09:11:00	Passeriformes	Sylviidae	Zwartkop	Eurasian_Blackcap	Sylvia_atricapilla	1
38	IB_H2	IB	Forest	131233	450287	EPSG:28992	H2	2021-07-06	08:25:00	Passeriformes	Phylloscopidae	Tjiftjaf	Common_Chiffchaff	Phylloscopus_collybita	1
39	IB_H2	IB	Forest	131233	450287	EPSG:28992	H2	2021-07-06	08:25:00	Passeriformes	Troglodytidae	Winterkoning	Eurasian_Wren	Troglodytes_troglodytes	1
40	IB_H2	IB	Forest	131233	450287	EPSG:28992	H2	2021-07-06	08:25:00	Passeriformes	Fringillidae	Vink	Common_Chaffinch	Fringilla_coelebs	1
41	IB_H2	IB	Forest	131233	450287	EPSG:28992	H2	2021-07-06	08:25:00	Passeriformes	Paridae	Pimpelmees	Eurasian_Blue_Tit	Cyanistes_caeruleus	1
42	IB_H2	IB	Forest	131233	450287	EPSG:28992	H2	2021-07-06	08:25:00	Passeriformes	Turdidae	Merel	Common_Blackbird	Turdus_merula	1
43	IB_H2	IB	Forest	131233	450287	EPSG:28992	H2	2021-07-06	08:25:00	Passeriformes	Sylviidae	Braamsluiper	Lesser_Whitethroat	Sylvia_curruca	1
44	IB_H3	IB	Forest	131241	450222	EPSG:28992	H3	2021-06-23	16:35:00	Passeriformes	Sylviidae	Zwartkop	Eurasian_Blackcap	Sylvia_atricapilla	1
45	IB_H3	IB	Forest	131241	450222	EPSG:28992	H3	2021-06-23	16:35:00	Passeriformes	Phylloscopidae	Tjiftjaf	Common_Chiffchaff	Phylloscopus_collybita	1
46	IB_H3	IB	Forest	131241	450222	EPSG:28992	H3	2021-06-25	06:07:00	Passeriformes	Turdidae	Merel	Common_Blackbird	Turdus_merula	1
47	IB_H3	IB	Forest	131241	450222	EPSG:28992	H3	2021-06-25	06:07:00	Passeriformes	Paridae	Koolmees	Great_Tit	Parus_major	1
48	IB_H3	IB	Forest	131241	450222	EPSG:28992	H3	2021-06-25	06:07:00	Passeriformes	Phylloscopidae	Tjiftjaf	Common_Chiffchaff	Phylloscopus_collybita	2
49	IB_H3	IB	Forest	131241	450222	EPSG:28992	H3	2021-06-29	10:50:00	Passeriformes	Sylviidae	Zwartkop	Eurasian_Blackcap	Sylvia_atricapilla	1
50	IB_H3	IB	Forest	131241	450222	EPSG:28992	H3	2021-06-29	10:50:00	Passeriformes	Phylloscopidae	Tjiftjaf	Common_Chiffchaff	Phylloscopus_collybita	1
51	IB_H3	IB	Forest	131241	450222	EPSG:28992	H3	2021-06-29	10:50:00	Piciformes	Picidae	Grote_bonte_specht	Great_Spotted_Woodpecker	Dendrocopos_major	1
52	IB_H3	IB	Forest	131241	450222	EPSG:28992	H3	2021-06-29	10:50:00	Passeriformes	Muscicapidae	Roodborst	European_Robin	Erithacus_rubecula	1
53	IB_H3	IB	Forest	131241	450222	EPSG:28992	H3	2021-07-01	09:17:00	Passeriformes	Fringillidae	Vink	Common_Chaffinch	Fringilla_coelebs	1
54	IB_H3	IB	Forest	131241	450222	EPSG:28992	H3	2021-07-01	09:17:00	Passeriformes	Phylloscopidae	Tjiftjaf	Common_Chiffchaff	Phylloscopus_collybita	2
55	IB_H3	IB	Forest	131241	450222	EPSG:28992	H3	2021-07-01	09:17:00	Passeriformes	Sylviidae	Zwartkop	Eurasian_Blackcap	Sylvia_atricapilla	2
56	IB_H3	IB	Forest	131241	450222	EPSG:28992	H3	2021-07-01	09:17:00	Passeriformes	Acrocephalidae	Spotvogel	Icterine_Warbler	Hippolais_icterina	2
57	IB_H3	IB	Forest	131241	450222	EPSG:28992	H3	2021-07-06	08:35:00	Passeriformes	Phylloscopidae	Tjiftjaf	Common_Chiffchaff	Phylloscopus_collybita	1
58	IB_H3	IB	Forest	131241	450222	EPSG:28992	H3	2021-07-06	08:35:00	Passeriformes	Fringillidae	Vink	Common_Chaffinch	Fringilla_coelebs	1
59	IB_H3	IB	Forest	131241	450222	EPSG:28992	H3	2021-07-06	08:35:00	Passeriformes	Sylviidae	Zwartkop	Eurasian_Blackcap	Sylvia_atricapilla	2
60	IB_C1	IB	Grassland	131174	449680	EPSG:28992	C1	2021-06-23	15:55:00	Passeriformes	Hirundinidae	Boerenzwaluw	Barn_Swallow	Hirundo_rustica	1
61	IB_C1	IB	Grassland	131174	449680	EPSG:28992	C1	2021-06-23	15:55:00	Passeriformes	Sturnidae	Spreeuw	Common_Starling	Sturnus_vulgaris	1
62	IB_C1	IB	Grassland	131174	449680	EPSG:28992	C1	2021-06-25	05:20:00	Passeriformes	Prunellidae	Heggenmus	Dunnock	Prunella_modularis	1
63	IB_C1	IB	Grassland	131174	449680	EPSG:28992	C1	2021-06-29	09:55:00	Passeriformes	Hirundinidae	Boerenzwaluw	Barn_Swallow	Hirundo_rustica	1
64	IB_C1	IB	Grassland	131174	449680	EPSG:28992	C1	2021-07-01	08:35:00	Passeriformes	Fringillidae	Vink	Common_Chaffinch	Fringilla_coelebs	1
65	IB_C1	IB	Grassland	131174	449680	EPSG:28992	C1	2021-07-06	07:30:00	Passeriformes	Hirundinidae	Boerenzwaluw	Barn_Swallow	Hirundo_rustica	1
66	IB_C1	IB	Grassland	131174	449680	EPSG:28992	C1	2021-07-06	07:30:00	Passeriformes	Hirundinidae	Huiszwaluw	House_Martin	Delichon_urbicum	1
67	IB_C1	IB	Grassland	131174	449680	EPSG:28992	C1	2021-07-06	07:30:00	Passeriformes	Corvidae	Zwarte_Kraai	Carrion_Crow	Corvus_corone	1
68	IB_C2	IB	Grassland	131223	449722	EPSG:28992	C2	2021-06-23	16:03:00	NA	NA	NA	NA	NA	0
69	IB_C2	IB	Grassland	131223	449722	EPSG:28992	C2	2021-06-25	05:27:00	Accipitriformes	Accipitridae	Buizerd	Common_Buzzard	Buteo_buteo	1
70	IB_C2	IB	Grassland	131223	449722	EPSG:28992	C2	2021-06-25	05:27:00	Anseriformes	Anatidae	Wilde_Eend	Mallard	Anas_platyrhynchos	1
71	IB_C2	IB	Grassland	131223	449722	EPSG:28992	C2	2021-06-29	10:02:00	Anseriformes	Anatidae	Wilde_Eend	Mallard	Anas_platyrhynchos	1
72	IB_C2	IB	Grassland	131223	449722	EPSG:28992	C2	2021-06-29	10:02:00	Passeriformes	Hirundinidae	Boerenzwaluw	Barn_Swallow	Hirundo_rustica	5
73	IB_C2	IB	Grassland	131223	449722	EPSG:28992	C2	2021-07-01	08:40:00	Passeriformes	Hirundinidae	Boerenzwaluw	Barn_Swallow	Hirundo_rustica	1
74	IB_C2	IB	Grassland	131223	449722	EPSG:28992	C2	2021-07-01	08:40:00	Passeriformes	Prunellidae	Heggenmus	Dunnock	Prunella_modularis	1
75	IB_C2	IB	Grassland	131223	449722	EPSG:28992	C2	2021-07-06	07:45:00	Columbiformes	Columbidae	Houtduif	Common_Wood_Pigeon	Columba_palumbus	1
76	IB_C2	IB	Grassland	131223	449722	EPSG:28992	C2	2021-07-06	07:45:00	Anseriformes	Anatidae	Nijlgans	Egyptian_Goose	Alopochen_aegyptiaca	2
77	IB_C2	IB	Grassland	131223	449722	EPSG:28992	C2	2021-07-06	07:45:00	Passeriformes	Paridae	Koolmees	Great_Tit	Parus_major	1
78	IB_C3	IB	Grassland	131260	449673	EPSG:28992	C3	2021-06-23	16:15:00	Columbiformes	Columbidae	Houtduif	Common_Wood_Pigeon	Columba_palumbus	1
79	IB_C3	IB	Grassland	131260	449673	EPSG:28992	C3	2021-06-23	16:15:00	Anseriformes	Anatidae	Grauwe_Gans	Greylag_Goose	Anser_anser	3
80	IB_C3	IB	Grassland	131260	449673	EPSG:28992	C3	2021-06-25	05:32:00	Columbiformes	Columbidae	Houtduif	Common_Wood_Pigeon	Columba_palumbus	2
81	IB_C3	IB	Grassland	131260	449673	EPSG:28992	C3	2021-06-29	10:07:00	Columbiformes	Columbidae	Houtduif	Common_Wood_Pigeon	Columba_palumbus	1
82	IB_C3	IB	Grassland	131260	449673	EPSG:28992	C3	2021-07-01	08:48:00	NA	NA	NA	NA	NA	0
83	IB_C3	IB	Grassland	131260	449673	EPSG:28992	C3	2021-07-06	07:35:00	Charadriiformes	Laridae	Visdief	Common_Tern	Sterna_hirundo	1
84	HZ_H1	HZ	Forest	128717	460914	EPSG:28992	H1	2021-06-23	06:00:00	Passeriformes	Turdidae	Merel	Common_Blackbird	Turdus_merula	2
85	HZ_H1	HZ	Forest	128717	460914	EPSG:28992	H1	2021-06-23	06:00:00	Passeriformes	Sylviidae	Zwartkop	Eurasian_Blackcap	Sylvia_atricapilla	2
86	HZ_H1	HZ	Forest	128717	460914	EPSG:28992	H1	2021-06-23	06:00:00	Passeriformes	Troglodytidae	Winterkoning	Eurasian_Wren	Troglodytes_troglodytes	1
87	HZ_H1	HZ	Forest	128717	460914	EPSG:28992	H1	2021-06-23	06:00:00	Passeriformes	Phylloscopidae	Tjiftjaf	Common_Chiffchaff	Phylloscopus_collybita	2
88	HZ_H1	HZ	Forest	128717	460914	EPSG:28992	H1	2021-06-23	06:00:00	Passeriformes	Paridae	Koolmees	Great_Tit	Parus_major	1
89	HZ_H1	HZ	Forest	128717	460914	EPSG:28992	H1	2021-06-23	06:00:00	Passeriformes	Paridae	Glanskop	Marsh_Tit	Poecile_palustris	1
90	HZ_H1	HZ	Forest	128717	460914	EPSG:28992	H1	2021-06-23	06:00:00	Passeriformes	Phylloscopidae	Fitis	Willow_Warbler	Phylloscopus_trochilus	1
91	HZ_H1	HZ	Forest	128717	460914	EPSG:28992	H1	2021-06-23	06:00:00	Passeriformes	Acrocephalidae	Kleine_Karekiet	Eurasian_Reed_Warbler	Acrocephalus_scirpaceus	1
92	HZ_H1	HZ	Forest	128717	460914	EPSG:28992	H1	2021-06-25	07:35:00	Passeriformes	Turdidae	Merel	Common_Blackbird	Turdus_merula	1
93	HZ_H1	HZ	Forest	128717	460914	EPSG:28992	H1	2021-06-25	07:35:00	Passeriformes	Fringillidae	Vink	Common_Chaffinch	Fringilla_coelebs	2
94	HZ_H1	HZ	Forest	128717	460914	EPSG:28992	H1	2021-06-25	07:35:00	Passeriformes	Paridae	Glanskop	Marsh_Tit	Poecile_palustris	1
95	HZ_H1	HZ	Forest	128717	460914	EPSG:28992	H1	2021-06-25	07:35:00	Passeriformes	Phylloscopidae	Fitis	Willow_Warbler	Phylloscopus_trochilus	1
96	HZ_H1	HZ	Forest	128717	460914	EPSG:28992	H1	2021-06-25	07:35:00	Passeriformes	Sylviidae	Zwartkop	Eurasian_Blackcap	Sylvia_atricapilla	1
97	HZ_H1	HZ	Forest	128717	460914	EPSG:28992	H1	2021-06-25	07:35:00	Passeriformes	Troglodytidae	Winterkoning	Eurasian_Wren	Troglodytes_troglodytes	1
98	HZ_H1	HZ	Forest	128717	460914	EPSG:28992	H1	2021-06-29	12:11:00	Passeriformes	Fringillidae	Vink	Common_Chaffinch	Fringilla_coelebs	1
99	HZ_H1	HZ	Forest	128717	460914	EPSG:28992	H1	2021-06-29	12:11:00	Passeriformes	Turdidae	Merel	Common_Blackbird	Turdus_merula	1
100	HZ_H1	HZ	Forest	128717	460914	EPSG:28992	H1	2021-06-29	12:11:00	Passeriformes	Troglodytidae	Winterkoning	Eurasian_Wren	Troglodytes_troglodytes	1
101	HZ_H1	HZ	Forest	128717	460914	EPSG:28992	H1	2021-06-29	12:11:00	Passeriformes	Phylloscopidae	Fitis	Willow_Warbler	Phylloscopus_trochilus	1
102	HZ_H1	HZ	Forest	128717	460914	EPSG:28992	H1	2021-07-01	10:00:00	Passeriformes	Fringillidae	Vink	Common_Chaffinch	Fringilla_coelebs	2
103	HZ_H1	HZ	Forest	128717	460914	EPSG:28992	H1	2021-07-01	10:00:00	Passeriformes	Troglodytidae	Winterkoning	Eurasian_Wren	Troglodytes_troglodytes	1
104	HZ_H1	HZ	Forest	128717	460914	EPSG:28992	H1	2021-07-01	10:00:00	Passeriformes	Paridae	Pimpelmees	Eurasian_Blue_Tit	Cyanistes_caeruleus	1
105	HZ_H1	HZ	Forest	128717	460914	EPSG:28992	H1	2021-07-01	10:00:00	Passeriformes	Sylviidae	Zwartkop	Eurasian_Blackcap	Sylvia_atricapilla	2
106	HZ_H1	HZ	Forest	128717	460914	EPSG:28992	H1	2021-07-06	10:35:00	Passeriformes	Fringillidae	Vink	Common_Chaffinch	Fringilla_coelebs	1
107	HZ_H1	HZ	Forest	128717	460914	EPSG:28992	H1	2021-07-06	10:35:00	Passeriformes	Turdidae	Merel	Common_Blackbird	Turdus_merula	2
108	HZ_H2	HZ	Forest	128738	461011	EPSG:28992	H2	2021-07-06	10:35:00	Passeriformes	Troglodytidae	Winterkoning	Eurasian_Wren	Troglodytes_troglodytes	1
109	HZ_H2	HZ	Forest	128738	461011	EPSG:28992	H2	2021-07-06	10:35:00	Passeriformes	Sylviidae	Zwartkop	Eurasian_Blackcap	Sylvia_atricapilla	1
110	HZ_H2	HZ	Forest	128738	461011	EPSG:28992	H2	2021-07-06	10:35:00	Passeriformes	Turdidae	Zanglijster	Song_Thrush	Turdus_philomelos	1
111	HZ_H2	HZ	Forest	128738	461011	EPSG:28992	H2	2021-07-06	10:35:00	Passeriformes	Sylviidae	Tuinfluiter	Garden_Warbler	Sylvia_borin	1
112	HZ_H2	HZ	Forest	128738	461011	EPSG:28992	H2	2021-06-23	05:45:00	Passeriformes	Turdidae	Merel	Common_Blackbird	Turdus_merula	1
113	HZ_H2	HZ	Forest	128738	461011	EPSG:28992	H2	2021-06-23	05:45:00	Passeriformes	Phylloscopidae	Tjiftjaf	Common_Chiffchaff	Phylloscopus_collybita	2
114	HZ_H2	HZ	Forest	128738	461011	EPSG:28992	H2	2021-06-23	05:45:00	Passeriformes	Sylviidae	Zwartkop	Eurasian_Blackcap	Sylvia_atricapilla	1
115	HZ_H2	HZ	Forest	128738	461011	EPSG:28992	H2	2021-06-23	05:45:00	Passeriformes	Troglodytidae	Winterkoning	Eurasian_Wren	Troglodytes_troglodytes	1
116	HZ_H2	HZ	Forest	128738	461011	EPSG:28992	H2	2021-06-23	05:45:00	Passeriformes	Muscicapidae	Koolmees	Great_Tit	Erithacus_rubecula	1
117	HZ_H2	HZ	Forest	128738	461011	EPSG:28992	H2	2021-06-23	05:45:00	Passeriformes	Acrocephalidae	Kleine_Karekiet	Eurasian_Reed_Warbler	Acrocephalus_scirpaceus	1
118	HZ_H2	HZ	Forest	128738	461011	EPSG:28992	H2	2021-06-23	05:45:00	Passeriformes	Turdidae	Zanglijster	Song_Thrush	Turdus_philomelos	1
119	HZ_H2	HZ	Forest	128738	461011	EPSG:28992	H2	2021-06-23	05:45:00	Passeriformes	Acrocephalidae	Rietzanger	Sedge_Warbler	Acrocephalus_schoenobaenus	1
120	HZ_H2	HZ	Forest	128738	461011	EPSG:28992	H2	2021-06-23	05:45:00	Passeriformes	Sylviidae	Braamsluiper	Lesser_Whitethroat	Sylvia_curruca	1
121	HZ_H2	HZ	Forest	128738	461011	EPSG:28992	H2	2021-06-25	07:22:00	Passeriformes	Acrocephalidae	Kleine_Karekiet	Eurasian_Reed_Warbler	Acrocephalus_scirpaceus	2
122	HZ_H2	HZ	Forest	128738	461011	EPSG:28992	H2	2021-06-25	07:22:00	Passeriformes	Fringillidae	Vink	Common_Chaffinch	Fringilla_coelebs	1
123	HZ_H2	HZ	Forest	128738	461011	EPSG:28992	H2	2021-06-25	07:22:00	Passeriformes	Sylviidae	Zwartkop	Eurasian_Blackcap	Sylvia_atricapilla	1
124	HZ_H2	HZ	Forest	128738	461011	EPSG:28992	H2	2021-06-25	07:22:00	Passeriformes	Paridae	Pimpelmees	Eurasian_Blue_Tit	Cyanistes_caeruleus	1
125	HZ_H2	HZ	Forest	128738	461011	EPSG:28992	H2	2021-06-25	07:22:00	Passeriformes	Paridae	Glanskop	Marsh_Tit	Poecile_palustris	1
126	HZ_H2	HZ	Forest	128738	461011	EPSG:28992	H2	2021-06-29	12:05:00	Passeriformes	Turdidae	Merel	Common_Blackbird	Turdus_merula	1
127	HZ_H2	HZ	Forest	128738	461011	EPSG:28992	H2	2021-06-29	12:05:00	Passeriformes	Phylloscopidae	Fitis	Willow_Warbler	Phylloscopus_trochilus	1
128	HZ_H2	HZ	Forest	128738	461011	EPSG:28992	H2	2021-06-29	12:05:00	Passeriformes	Acrocephalidae	Kleine_Karekiet	Eurasian_Reed_Warbler	Acrocephalus_scirpaceus	1
129	HZ_H2	HZ	Forest	128738	461011	EPSG:28992	H2	2021-06-29	12:05:00	Passeriformes	Sylviidae	Zwartkop	Eurasian_Blackcap	Sylvia_atricapilla	1
130	HZ_H2	HZ	Forest	128738	461011	EPSG:28992	H2	2021-06-29	12:05:00	Passeriformes	Acrocephalidae	Rietzanger	Sedge_Warbler	Acrocephalus_schoenobaenus	1
131	HZ_H2	HZ	Forest	128738	461011	EPSG:28992	H2	2021-06-29	12:05:00	Passeriformes	Fringillidae	Putter	European_Goldfinch	Carduelis_carduelis	1
132	HZ_H2	HZ	Forest	128738	461011	EPSG:28992	H2	2021-07-01	10:10:00	Passeriformes	Turdidae	Merel	Common_Blackbird	Turdus_merula	1
133	HZ_H2	HZ	Forest	128738	461011	EPSG:28992	H2	2021-07-01	10:10:00	Passeriformes	Paridae	Pimpelmees	Eurasian_Blue_Tit	Cyanistes_caeruleus	1
134	HZ_H2	HZ	Forest	128738	461011	EPSG:28992	H2	2021-07-01	10:10:00	Passeriformes	Sylviidae	Grasmus	Common_Whitethroat	Sylvia_communis	1
135	HZ_H2	HZ	Forest	128738	461011	EPSG:28992	H2	2021-07-01	10:10:00	Passeriformes	Acrocephalidae	Bosrietzanger	Marsh_Warbler	Acrocephalus_palustris	1
136	HZ_H2	HZ	Forest	128738	461011	EPSG:28992	H2	2021-07-01	10:10:00	Piciformes	Picidae	Grote_Bonte_Specht	Great_Spotted_Woodpecker	Dendrocopos_major	1
137	HZ_H2	HZ	Forest	128738	461011	EPSG:28992	H2	2021-07-06	10:25:00	Passeriformes	Phylloscopidae	Tjiftjaf	Common_Chiffchaff	Phylloscopus_collybita	2
138	HZ_H2	HZ	Forest	128738	461011	EPSG:28992	H2	2021-07-06	10:25:00	Passeriformes	Phylloscopidae	Fitis	Willow_Warbler	Phylloscopus_trochilus	1
139	HZ_H2	HZ	Forest	128738	461011	EPSG:28992	H2	2021-07-06	10:25:00	Passeriformes	Troglodytidae	Winterkoning	Eurasian_Wren	Troglodytes_troglodytes	1
140	HZ_H2	HZ	Forest	128738	461011	EPSG:28992	H2	2021-07-06	10:25:00	Passeriformes	Turdidae	Zanglijster	Song_Thrush	Turdus_philomelos	1
141	HZ_H2	HZ	Forest	128738	461011	EPSG:28992	H2	2021-07-06	10:25:00	Passeriformes	Muscicapidae	Roodborst	European_Robin	Erithacus_rubecula	1
142	HZ_H2	HZ	Forest	128738	461011	EPSG:28992	H2	2021-07-06	10:25:00	Passeriformes	Turdidae	Merel	Common_Blackbird	Turdus_merula	1
143	HZ_H3	HZ	Forest	128739	460970	EPSG:28992	H3	2021-06-23	05:30:00	Passeriformes	Acrocephalidae	Kleine_Karekiet	Eurasian_Reed_Warbler	Acrocephalus_scirpaceus	1
144	HZ_H3	HZ	Forest	128739	460970	EPSG:28992	H3	2021-06-23	05:30:00	Passeriformes	Sylviidae	Zwartkop	Eurasian_Blackcap	Sylvia_atricapilla	2
145	HZ_H3	HZ	Forest	128739	460970	EPSG:28992	H3	2021-06-23	05:30:00	Passeriformes	Phylloscopidae	Tjiftjaf	Common_Chiffchaff	Phylloscopus_collybita	3
146	HZ_H3	HZ	Forest	128739	460970	EPSG:28992	H3	2021-06-23	05:30:00	Passeriformes	Sylviidae	Braamsluiper	Lesser_Whitethroat	Sylvia_curruca	1
147	HZ_H3	HZ	Forest	128739	460970	EPSG:28992	H3	2021-06-23	05:30:00	Passeriformes	Paridae	Koolmees	Great_Tit	Parus_major	2
148	HZ_H3	HZ	Forest	128739	460970	EPSG:28992	H3	2021-06-23	05:30:00	Passeriformes	Turdidae	Merel	Common_Blackbird	Turdus_merula	1
149	HZ_H3	HZ	Forest	128739	460970	EPSG:28992	H3	2021-06-23	05:30:00	Passeriformes	Sylviidae	Tuinfluiter	Garden_Warbler	Sylvia_borin	1
150	HZ_H3	HZ	Forest	128739	460970	EPSG:28992	H3	2021-06-23	05:30:00	Passeriformes	Acrocephalidae	Rietzanger	Sedge_Warbler	Acrocephalus_schoenobaenus	1
151	HZ_H3	HZ	Forest	128739	460970	EPSG:28992	H3	2021-06-25	06:54:00	Passeriformes	Phylloscopidae	Fitis	Willow_Warbler	Phylloscopus_trochilus	1
152	HZ_H3	HZ	Forest	128739	460970	EPSG:28992	H3	2021-06-25	06:54:00	Passeriformes	Sylviidae	Zwartkop	Eurasian_Blackcap	Sylvia_atricapilla	1
153	HZ_H3	HZ	Forest	128739	460970	EPSG:28992	H3	2021-06-25	06:54:00	Passeriformes	Phylloscopidae	Tjiftjaf	Common_Chiffchaff	Phylloscopus_collybita	1
154	HZ_H3	HZ	Forest	128739	460970	EPSG:28992	H3	2021-06-25	06:54:00	Passeriformes	Turdidae	Merel	Common_Blackbird	Turdus_merula	1
155	HZ_H3	HZ	Forest	128739	460970	EPSG:28992	H3	2021-06-25	06:54:00	Passeriformes	Paridae	Koolmees	Great_Tit	Parus_major	1
156	HZ_H3	HZ	Forest	128739	460970	EPSG:28992	H3	2021-06-25	06:54:00	Passeriformes	Acrocephalidae	Kleine_Karekiet	Eurasian_Reed_Warbler	Acrocephalus_scirpaceus	1
157	HZ_H3	HZ	Forest	128739	460970	EPSG:28992	H3	2021-06-29	11:50:00	Passeriformes	Sylviidae	Zwartkop	Eurasian_Blackcap	Sylvia_atricapilla	2
158	HZ_H3	HZ	Forest	128739	460970	EPSG:28992	H3	2021-06-29	11:50:00	Passeriformes	Troglodytidae	Winterkoning	Eurasian_Wren	Troglodytes_troglodytes	1
159	HZ_H3	HZ	Forest	128739	460970	EPSG:28992	H3	2021-07-01	10:10:00	Piciformes	Picidae	Grote_Bonte_Specht	Great_Spotted_Woodpecker	Dendrocopos_major	1
160	HZ_H3	HZ	Forest	128739	460970	EPSG:28992	H3	2021-07-01	10:10:00	Passeriformes	Sylviidae	Grasmus	Common_Whitethroat	Sylvia_communis	1
161	HZ_H3	HZ	Forest	128739	460970	EPSG:28992	H3	2021-07-01	10:10:00	Passeriformes	Troglodytidae	Winterkoning	Eurasian_Wren	Troglodytes_troglodytes	1
162	HZ_H3	HZ	Forest	128739	460970	EPSG:28992	H3	2021-07-01	10:10:00	Passeriformes	Phylloscopidae	Tjiftjaf	Common_Chiffchaff	Phylloscopus_collybita	1
163	HZ_H3	HZ	Forest	128739	460970	EPSG:28992	H3	2021-07-06	10:00:00	Passeriformes	Acrocephalidae	Rietzanger	Sedge_Warbler	Acrocephalus_schoenobaenus	2
164	HZ_H3	HZ	Forest	128739	460970	EPSG:28992	H3	2021-07-06	10:00:00	Passeriformes	Turdidae	Merel	Common_Blackbird	Turdus_merula	1
165	HZ_H3	HZ	Forest	128739	460970	EPSG:28992	H3	2021-07-06	10:00:00	Passeriformes	Troglodytidae	Winterkoning	Eurasian_Wren	Troglodytes_troglodytes	2
166	HZ_C1	HZ	Grassland	128937	459858	EPSG:28992	C1	2021-06-23	06:25:00	Passeriformes	Turdidae	Merel	Common_Blackbird	Turdus_merula	3
167	HZ_C1	HZ	Grassland	128937	459858	EPSG:28992	C1	2021-06-23	06:25:00	Passeriformes	Sturnidae	Spreeuw	Common_Starling	Sturnus_vulgaris	1
168	HZ_C1	HZ	Grassland	128937	459858	EPSG:28992	C1	2021-06-23	06:25:00	Passeriformes	Acrocephalidae	Rietzanger	Sedge_Warbler	Acrocephalus_schoenobaenus	1
169	HZ_C1	HZ	Grassland	128937	459858	EPSG:28992	C1	2021-06-23	06:25:00	Anseriformes	Anatidae	Wilde_Eend	Mallard	Anas_platyrhynchos	1
170	HZ_C1	HZ	Grassland	128937	459858	EPSG:28992	C1	2021-06-23	06:25:00	Galiiformes	Phasianidae	Fazant	Common_Pheasant	Phasianus_colchicus	1
171	HZ_C1	HZ	Grassland	128937	459858	EPSG:28992	C1	2021-06-25	07:52:00	Passeriformes	Fringillidae	Putter	European_Goldfinch	Carduelis_carduelis	1
172	HZ_C1	HZ	Grassland	128937	459858	EPSG:28992	C1	2021-06-29	12:25:00	NA	NA	NA	NA	NA	0
173	HZ_C1	HZ	Grassland	128937	459858	EPSG:28992	C1	2021-07-01	10:30:00	NA	NA	NA	NA	NA	0
174	HZ_C1	HZ	Grassland	128937	459858	EPSG:28992	C1	2021-07-06	09:25:00	Passeriformes	Fringillidae	Vink	Common_Chaffinch	Fringilla_coelebs	1
175	HZ_C1	HZ	Grassland	128937	459858	EPSG:28992	C1	2021-07-06	09:25:00	Passeriformes	Turdidae	Merel	Common_Blackbird	Turdus_merula	1
176	HZ_C2	HZ	Grassland	128916	459806	EPSG:28992	C2	2021-06-23	06:35:00	Passeriformes	Turdidae	Merel	Common_Blackbird	Turdus_merula	3
177	HZ_C2	HZ	Grassland	128916	459806	EPSG:28992	C2	2021-06-23	06:35:00	Passeriformes	Paridae	Koolmees	Great_Tit	Parus_major	2
178	HZ_C2	HZ	Grassland	128916	459806	EPSG:28992	C2	2021-06-23	06:35:00	Passeriformes	Paridae	Pimpelmees	Eurasian_Blue_Tit	Cyanistes_caeruleus	1
179	HZ_C2	HZ	Grassland	128916	459806	EPSG:28992	C2	2021-06-23	06:35:00	Passeriformes	Phylloscopidae	Tjiftjaf	Common_Chiffchaff	Phylloscopus_collybita	1
180	HZ_C2	HZ	Grassland	128916	459806	EPSG:28992	C2	2021-06-23	06:35:00	Passeriformes	Acrocephalidae	Rietzanger	Sedge_Warbler	Acrocephalus_schoenobaenus	1
181	HZ_C2	HZ	Grassland	128916	459806	EPSG:28992	C2	2021-06-25	07:57:00	Passeriformes	Paridae	Pimpelmees	Eurasian_Blue_Tit	Cyanistes_caeruleus	1
182	HZ_C2	HZ	Grassland	128916	459806	EPSG:28992	C2	2021-06-29	12:30:00	Passeriformes	Phylloscopidae	Tjiftjaf	Common_Chiffchaff	Phylloscopus_collybita	1
183	HZ_C2	HZ	Grassland	128916	459806	EPSG:28992	C2	2021-06-29	12:30:00	Passeriformes	Acrocephalidae	Kleine_Karekiet	Eurasian_Reed_Warbler	Acrocephalus_scirpaceus	1
184	HZ_C2	HZ	Grassland	128916	459806	EPSG:28992	C2	2021-06-29	12:30:00	Passeriformes	Paridae	Pimpelmees	Eurasian_Blue_Tit	Cyanistes_caeruleus	2
185	HZ_C2	HZ	Grassland	128916	459806	EPSG:28992	C2	2021-07-01	10:40:00	Passeriformes	Fringillidae	Vink	Common_Chaffinch	Fringilla_coelebs	1
186	HZ_C2	HZ	Grassland	128916	459806	EPSG:28992	C2	2021-07-06	09:35:00	Passeriformes	Paridae	Pimpelmees	Eurasian_Blue_Tit	Cyanistes_caeruleus	1
187	HZ_C2	HZ	Grassland	128916	459806	EPSG:28992	C2	2021-07-06	09:35:00	Passeriformes	Turdidae	Merel	Common_Blackbird	Turdus_merula	1
188	HZ_C3	HZ	Grassland	128900	459755	EPSG:28992	C3	2021-06-23	06:45:00	Passeriformes	Paridae	Koolmees	Great_Tit	Parus_major	1
189	HZ_C3	HZ	Grassland	128900	459755	EPSG:28992	C3	2021-06-23	06:45:00	Passeriformes	Turdidae	Merel	Common_Blackbird	Turdus_merula	1
190	HZ_C3	HZ	Grassland	128900	459755	EPSG:28992	C3	2021-06-23	06:45:00	Passeriformes	Phylloscopidae	Tjiftjaf	Common_Chiffchaff	Phylloscopus_collybita	1
191	HZ_C3	HZ	Grassland	128900	459755	EPSG:28992	C3	2021-06-23	06:45:00	Passeriformes	Hirundinidae	Huiszwaluw	House_Martin	Delichon_urbicum	1
192	HZ_C3	HZ	Grassland	128900	459755	EPSG:28992	C3	2021-06-23	06:45:00	Anseriformes	Anatidae	Nijlgans	Egyptian_Goose	Alopochen_aegyptiaca	1
193	HZ_C3	HZ	Grassland	128900	459755	EPSG:28992	C3	2021-06-25	08:04:00	Passeriformes	Turdidae	Merel	Common_Blackbird	Turdus_merula	3
194	HZ_C3	HZ	Grassland	128900	459755	EPSG:28992	C3	2021-06-25	08:04:00	Passeriformes	Phylloscopidae	Tjiftjaf	Common_Chiffchaff	Phylloscopus_collybita	1
195	HZ_C3	HZ	Grassland	128900	459755	EPSG:28992	C3	2021-06-25	08:04:00	Passeriformes	Troglodytidae	Winterkoning	Eurasian_Wren	Troglodytes_troglodytes	1
196	HZ_C3	HZ	Grassland	128900	459755	EPSG:28992	C3	2021-06-29	12:40:00	Passeriformes	Prunellidae	Heggenmus	Dunnock	Prunella_modularis	1
197	HZ_C3	HZ	Grassland	128900	459755	EPSG:28992	C3	2021-06-29	12:40:00	Falconiformes	Falconidae	Torenvalk	Common_Kestrel	Falco_tinnunculus	1
198	HZ_C3	HZ	Grassland	128900	459755	EPSG:28992	C3	2021-07-01	10:48:00	Passeriformes	Phylloscopidae	Tjiftjaf	Common_Chiffchaff	Phylloscopus_collybita	1
199	HZ_C3	HZ	Grassland	128900	459755	EPSG:28992	C3	2021-07-01	10:48:00	Falconiformes	Falconidae	Torenvalk	Common_Kestrel	Falco_tinnunculus	1
200	HZ_C3	HZ	Grassland	128900	459755	EPSG:28992	C3	2021-07-06	09:45:00	Falconiformes	Falconidae	Torenvalk	Common_Kestrel	Falco_tinnunculus	1
201	HZ_C3	HZ	Grassland	128900	459755	EPSG:28992	C3	2021-07-06	09:45:00	Passeriformes	Turdidae	Merel	Common_Blackbird	Turdus_merula	1
202	HZ_C3	HZ	Grassland	128900	459755	EPSG:28992	C3	2021-07-06	09:45:00	Passeriformes	Acrocephalidae	Rietzanger	Sedge_Warbler	Acrocephalus_schoenobaenus	1
203	HZ_C3	HZ	Grassland	128900	459755	EPSG:28992	C3	2021-07-06	09:45:00	Passeriformes	Paridae	Pimpelmees	Eurasian_Blue_Tit	Cyanistes_caeruleus	1
204	HZ_C3	HZ	Grassland	128900	459755	EPSG:28992	C3	2021-07-06	09:45:00	Piciformes	Picidae	Grote_Bonte_Specht	Great_Spotted_Woodpecker	Dendrocopos_major	1
205	HZ_C3	HZ	Grassland	128900	459755	EPSG:28992	C3	2021-07-06	09:45:00	Passeriformes	Phylloscopidae	Tjiftjaf	Common_Chiffchaff	Phylloscopus_collybita	1
206	AW_H1	AW	Forest	139348	454016	EPSG:28992	H1	2021-06-23	10:03:00	Passeriformes	Sylviidae	Zwartkop	Eurasian_Blackcap	Sylvia_atricapilla	1
207	AW_H1	AW	Forest	139348	454016	EPSG:28992	H1	2021-06-23	10:03:00	Passeriformes	Troglodytidae	Winterkoning	Eurasian_Wren	Troglodytes_troglodytes	1
208	AW_H1	AW	Forest	139348	454016	EPSG:28992	H1	2021-06-23	10:03:00	Passeriformes	Turdidae	Merel	Common_Blackbird	Turdus_merula	1
209	AW_H1	AW	Forest	139348	454016	EPSG:28992	H1	2021-06-23	10:03:00	Passeriformes	Paridae	Pimpelmees	Eurasian_Blue_Tit	Cyanistes_caeruleus	2
210	AW_H1	AW	Forest	139348	454016	EPSG:28992	H1	2021-06-23	10:03:00	Passeriformes	Phylloscopidae	Tjiftjaf	Common_Chiffchaff	Phylloscopus_collybita	1
211	AW_H1	AW	Forest	139348	454016	EPSG:28992	H1	2021-06-23	10:03:00	Passeriformes	Fringillidae	Vink	Common_Chaffinch	Fringilla_coelebs	1
212	AW_H1	AW	Forest	139348	454016	EPSG:28992	H1	2021-06-23	10:03:00	Passeriformes	Corvidae	Zwarte_Kraai	Carrion_Crow	Corvus_corone	1
213	AW_H1	AW	Forest	139348	454016	EPSG:28992	H1	2021-06-25	10:55:00	Passeriformes	Troglodytidae	Winterkoning	Eurasian_Wren	Troglodytes_troglodytes	1
214	AW_H1	AW	Forest	139348	454016	EPSG:28992	H1	2021-06-25	10:55:00	Passeriformes	Muscicapidae	Roodborst	European_Robin	Erithacus_rubecula	1
215	AW_H1	AW	Forest	139348	454016	EPSG:28992	H1	2021-06-25	10:55:00	Passeriformes	Corvidae	Gaai	Jay	Garrulus_glandarius	1
216	AW_H1	AW	Forest	139348	454016	EPSG:28992	H1	2021-06-29	07:05:00	Passeriformes	Muscicapidae	Roodborst	European_Robin	Erithacus_rubecula	1
217	AW_H1	AW	Forest	139348	454016	EPSG:28992	H1	2021-06-29	07:05:00	Passeriformes	Sylviidae	Zwartkop	Eurasian_Blackcap	Sylvia_atricapilla	1
218	AW_H1	AW	Forest	139348	454016	EPSG:28992	H1	2021-06-29	07:05:00	Passeriformes	Paridae	Pimpelmees	Eurasian_Blue_Tit	Cyanistes_caeruleus	1
219	AW_H1	AW	Forest	139348	454016	EPSG:28992	H1	2021-06-29	07:05:00	Passeriformes	Troglodytidae	Winterkoning	Eurasian_Wren	Troglodytes_troglodytes	1
220	AW_H1	AW	Forest	139348	454016	EPSG:28992	H1	2021-06-29	07:05:00	Passeriformes	Turdidae	Merel	Common_Blackbird	Turdus_merula	1
221	AW_H1	AW	Forest	139348	454016	EPSG:28992	H1	2021-07-01	06:00:00	Passeriformes	Troglodytidae	Winterkoning	Eurasian_Wren	Troglodytes_troglodytes	2
222	AW_H1	AW	Forest	139348	454016	EPSG:28992	H1	2021-07-01	06:00:00	Passeriformes	Turdidae	Merel	Common_Blackbird	Turdus_merula	1
223	AW_H1	AW	Forest	139348	454016	EPSG:28992	H1	2021-07-01	06:00:00	Passeriformes	Fringillidae	Vink	Common_Chaffinch	Fringilla_coelebs	1
224	AW_H1	AW	Forest	139348	454016	EPSG:28992	H1	2021-07-01	06:00:00	Passeriformes	Phylloscopidae	Tjiftjaf	Common_Chiffchaff	Phylloscopus_collybita	1
225	AW_H1	AW	Forest	139348	454016	EPSG:28992	H1	2021-07-01	06:00:00	Passeriformes	Turdidae	Zanglijster	Song_Thrush	Turdus_philomelos	1
226	AW_H1	AW	Forest	139348	454016	EPSG:28992	H1	2021-07-06	13:05:00	NA	NA	NA	NA	NA	0
227	AW_H2	AW	Forest	139300	454010	EPSG:28992	H2	2021-06-23	10:20:00	Passeriformes	Turdidae	Merel	Common_Blackbird	Turdus_merula	2
228	AW_H2	AW	Forest	139300	454010	EPSG:28992	H2	2021-06-23	10:20:00	Passeriformes	Paridae	Koolmees	Great_Tit	Parus_major	2
229	AW_H2	AW	Forest	139300	454010	EPSG:28992	H2	2021-06-23	10:20:00	Passeriformes	Fringillidae	Vink	Common_Chaffinch	Fringilla_coelebs	2
230	AW_H2	AW	Forest	139300	454010	EPSG:28992	H2	2021-06-23	10:20:00	Passeriformes	Troglodytidae	Winterkoning	Eurasian_Wren	Troglodytes_troglodytes	1
231	AW_H2	AW	Forest	139300	454010	EPSG:28992	H2	2021-06-23	10:20:00	Passeriformes	Paridae	Pimpelmees	Eurasian_Blue_Tit	Cyanistes_caeruleus	1
232	AW_H2	AW	Forest	139300	454010	EPSG:28992	H2	2021-06-23	10:20:00	Passeriformes	Phylloscopidae	Tjiftjaf	Common_Chiffchaff	Phylloscopus_collybita	1
233	AW_H2	AW	Forest	139300	454010	EPSG:28992	H2	2021-06-25	11:00:00	Passeriformes	Paridae	Koolmees	Great_Tit	Parus_major	2
234	AW_H2	AW	Forest	139300	454010	EPSG:28992	H2	2021-06-25	11:00:00	Passeriformes	Troglodytidae	Winterkoning	Eurasian_Wren	Troglodytes_troglodytes	1
235	AW_H2	AW	Forest	139300	454010	EPSG:28992	H2	2021-06-25	11:00:00	Passeriformes	Sylviidae	Zwartkop	Eurasian_Blackcap	Sylvia_atricapilla	1
236	AW_H2	AW	Forest	139300	454010	EPSG:28992	H2	2021-06-25	11:00:00	Passeriformes	Fringillidae	Vink	Common_Chaffinch	Fringilla_coelebs	1
237	AW_H2	AW	Forest	139300	454010	EPSG:28992	H2	2021-06-25	11:00:00	Passeriformes	Turdidae	Merel	Common_Blackbird	Turdus_merula	1
238	AW_H2	AW	Forest	139300	454010	EPSG:28992	H2	2021-06-29	07:15:00	Passeriformes	Turdidae	Merel	Common_Blackbird	Turdus_merula	2
239	AW_H2	AW	Forest	139300	454010	EPSG:28992	H2	2021-06-29	07:15:00	Passeriformes	Paridae	Koolmees	Great_Tit	Parus_major	1
240	AW_H2	AW	Forest	139300	454010	EPSG:28992	H2	2021-06-29	07:15:00	Passeriformes	Troglodytidae	Winterkoning	Eurasian_Wren	Troglodytes_troglodytes	1
241	AW_H2	AW	Forest	139300	454010	EPSG:28992	H2	2021-06-29	07:15:00	Passeriformes	Fringillidae	Vink	Common_Chaffinch	Fringilla_coelebs	1
242	AW_H2	AW	Forest	139300	454010	EPSG:28992	H2	2021-06-29	07:15:00	Passeriformes	Turdidae	Zanglijster	Song_Thrush	Turdus_philomelos	1
243	AW_H2	AW	Forest	139300	454010	EPSG:28992	H2	2021-06-29	07:15:00	Passeriformes	Phylloscopidae	Tjiftjaf	Common_Chiffchaff	Phylloscopus_collybita	1
244	AW_H2	AW	Forest	139300	454010	EPSG:28992	H2	2021-06-29	07:15:00	Passeriformes	Prunellidae	Heggenmus	Dunnock	Prunella_modularis	1
245	AW_H2	AW	Forest	139300	454010	EPSG:28992	H2	2021-07-01	06:06:00	Passeriformes	Turdidae	Merel	Common_Blackbird	Turdus_merula	1
246	AW_H2	AW	Forest	139300	454010	EPSG:28992	H2	2021-07-01	06:06:00	Passeriformes	Fringillidae	Vink	Common_Chaffinch	Fringilla_coelebs	1
247	AW_H2	AW	Forest	139300	454010	EPSG:28992	H2	2021-07-01	06:06:00	Passeriformes	Troglodytidae	Winterkoning	Eurasian_Wren	Troglodytes_troglodytes	1
248	AW_H2	AW	Forest	139300	454010	EPSG:28992	H2	2021-07-01	06:06:00	Passeriformes	Muscicapidae	Roodborst	European_Robin	Erithacus_rubecula	1
249	AW_H2	AW	Forest	139300	454010	EPSG:28992	H2	2021-07-01	06:06:00	Passeriformes	Phylloscopidae	Tjiftjaf	Common_Chiffchaff	Phylloscopus_collybita	1
250	AW_H2	AW	Forest	139300	454010	EPSG:28992	H2	2021-07-01	06:06:00	Accipitriformes	Accipitridae	Buizerd	Common_Buzzard	Buteo_buteo	1
251	AW_H2	AW	Forest	139300	454010	EPSG:28992	H2	2021-07-01	06:06:00	Passeriformes	Corvidae	Gaai	Jay	Garrulus_glandarius	1
252	AW_H2	AW	Forest	139300	454010	EPSG:28992	H2	2021-07-01	06:06:00	Piciformes	Picidae	Groene_Specht	Eurasian_Green_Woodpecker	Picus_viridis	1
253	AW_H2	AW	Forest	139300	454010	EPSG:28992	H2	2021-07-06	13:17:00	Passeriformes	Turdidae	Zanglijster	Song_Thrush	Turdus_philomelos	1
254	AW_H2	AW	Forest	139300	454010	EPSG:28992	H2	2021-07-06	13:17:00	Passeriformes	Phylloscopidae	Tjiftjaf	Common_Chiffchaff	Phylloscopus_collybita	1
255	AW_H2	AW	Forest	139300	454010	EPSG:28992	H2	2021-07-06	13:17:00	Passeriformes	Paridae	Koolmees	Great_Tit	Parus_major	1
256	AW_H2	AW	Forest	139300	454010	EPSG:28992	H2	2021-07-06	13:17:00	Passeriformes	Turdidae	Merel	Common_Blackbird	Turdus_merula	1
257	AW_H3	AW	Forest	139335	453956	EPSG:28992	H3	2021-06-23	10:30:00	Passeriformes	Turdidae	Merel	Common_Blackbird	Turdus_merula	1
258	AW_H3	AW	Forest	139335	453956	EPSG:28992	H3	2021-06-23	10:30:00	Passeriformes	Turdidae	Zanglijster	Song_Thrush	Turdus_philomelos	1
259	AW_H3	AW	Forest	139335	453956	EPSG:28992	H3	2021-06-23	10:30:00	Passeriformes	Fringillidae	Vink	Common_Chaffinch	Fringilla_coelebs	1
260	AW_H3	AW	Forest	139335	453956	EPSG:28992	H3	2021-06-23	10:30:00	Passeriformes	Phylloscopidae	Tjiftjaf	Common_Chiffchaff	Phylloscopus_collybita	1
261	AW_H3	AW	Forest	139335	453956	EPSG:28992	H3	2021-06-23	10:30:00	Passeriformes	Paridae	Koolmees	Great_Tit	Parus_major	2
262	AW_H3	AW	Forest	139335	453956	EPSG:28992	H3	2021-06-23	10:30:00	Passeriformes	Paridae	Pimpelmees	Eurasian_Blue_Tit	Cyanistes_caeruleus	2
263	AW_H3	AW	Forest	139335	453956	EPSG:28992	H3	2021-06-23	10:30:00	Passeriformes	Muscicapidae	Roodborst	European_Robin	Erithacus_rubecula	1
264	AW_H3	AW	Forest	139335	453956	EPSG:28992	H3	2021-06-25	11:09:00	Passeriformes	Turdidae	Merel	Common_Blackbird	Turdus_merula	1
265	AW_H3	AW	Forest	139335	453956	EPSG:28992	H3	2021-06-25	11:09:00	Passeriformes	Muscicapidae	Roodborst	European_Robin	Erithacus_rubecula	1
266	AW_H3	AW	Forest	139335	453956	EPSG:28992	H3	2021-06-25	11:09:00	Passeriformes	Fringillidae	Vink	Common_Chaffinch	Fringilla_coelebs	1
267	AW_H3	AW	Forest	139335	453956	EPSG:28992	H3	2021-06-25	11:09:00	Passeriformes	Troglodytidae	Winterkoning	Eurasian_Wren	Troglodytes_troglodytes	1
268	AW_H3	AW	Forest	139335	453956	EPSG:28992	H3	2021-06-29	07:25:00	Passeriformes	Turdidae	Merel	Common_Blackbird	Turdus_merula	1
269	AW_H3	AW	Forest	139335	453956	EPSG:28992	H3	2021-06-29	07:25:00	Passeriformes	Troglodytidae	Winterkoning	Eurasian_Wren	Troglodytes_troglodytes	2
270	AW_H3	AW	Forest	139335	453956	EPSG:28992	H3	2021-07-01	06:12:00	Passeriformes	Turdidae	Merel	Common_Blackbird	Turdus_merula	2
271	AW_H3	AW	Forest	139335	453956	EPSG:28992	H3	2021-07-01	06:12:00	Passeriformes	Troglodytidae	Winterkoning	Eurasian_Wren	Troglodytes_troglodytes	2
272	AW_H3	AW	Forest	139335	453956	EPSG:28992	H3	2021-07-01	06:12:00	Passeriformes	Turdidae	Zanglijster	Song_Thrush	Turdus_philomelos	1
273	AW_H3	AW	Forest	139335	453956	EPSG:28992	H3	2021-07-06	13:30:00	Passeriformes	Turdidae	Merel	Common_Blackbird	Turdus_merula	1
274	AW_H3	AW	Forest	139335	453956	EPSG:28992	H3	2021-07-06	13:30:00	Passeriformes	Regulidae	Goudhaan	Goldcrest	Regulus_regulus	1
275	AW_C1	AW	Grassland	139467	453956	EPSG:28992	C1	2021-06-23	10:43:00	NA	NA	NA	NA	NA	0
276	AW_C1	AW	Grassland	139467	453956	EPSG:28992	C1	2021-06-25	10:34:00	NA	NA	NA	NA	NA	0
277	AW_C1	AW	Grassland	139467	453956	EPSG:28992	C1	2021-06-29	06:45:00	NA	NA	NA	NA	NA	0
278	AW_C1	AW	Grassland	139467	453956	EPSG:28992	C1	2021-07-01	05:38:00	NA	NA	NA	NA	NA	0
279	AW_C1	AW	Grassland	139467	453956	EPSG:28992	C1	2021-07-06	13:40:00	NA	NA	NA	NA	NA	0
280	AW_C2	AW	Grassland	139421	453858	EPSG:28992	C2	2021-06-23	11:00:00	Passeriformes	Paridae	Koolmees	Great_Tit	Parus_major	1
281	AW_C2	AW	Grassland	139421	453858	EPSG:28992	C2	2021-06-25	10:46:00	NA	NA	NA	NA	NA	0
282	AW_C2	AW	Grassland	139421	453858	EPSG:28992	C2	2021-06-29	06:58:00	NA	NA	NA	NA	NA	0
283	AW_C2	AW	Grassland	139421	453858	EPSG:28992	C2	2021-07-01	05:52:00	NA	NA	NA	NA	NA	0
284	AW_C2	AW	Grassland	139421	453858	EPSG:28992	C2	2021-07-06	13:45:00	Passeriformes	Hirundinidae	Huiszwaluw	House_Martin	Delichon_urbicum	1
285	AW_C3	AW	Grassland	139525	453915	EPSG:28992	C3	2021-06-23	10:50:00	Passeriformes	Sturnidae	Spreeuw	Common_Starling	Sturnus_vulgaris	1
286	AW_C3	AW	Grassland	139525	453915	EPSG:28992	C3	2021-06-25	10:38:00	NA	NA	NA	NA	NA	0
287	AW_C3	AW	Grassland	139525	453915	EPSG:28992	C3	2021-06-29	06:52:00	NA	NA	NA	NA	NA	0
288	AW_C3	AW	Grassland	139525	453915	EPSG:28992	C3	2021-07-01	05:45:00	NA	NA	NA	NA	NA	0
289	AW_C3	AW	Grassland	139525	453915	EPSG:28992	C3	2021-07-06	13:57:00	NA	NA	NA	NA	NA	0
290	GP_H1	GP	Forest	136660	461159	EPSG:28992	H1	2021-06-23	07:35:00	Passeriformes	Paridae	Koolmees	Great_Tit	Parus_major	3
291	GP_H1	GP	Forest	136660	461159	EPSG:28992	H1	2021-06-23	07:35:00	Passeriformes	Turdidae	Merel	Common_Blackbird	Turdus_merula	2
292	GP_H1	GP	Forest	136660	461159	EPSG:28992	H1	2021-06-23	07:35:00	Passeriformes	Phylloscopidae	Tjiftjaf	Common_Chiffchaff	Phylloscopus_collybita	2
293	GP_H1	GP	Forest	136660	461159	EPSG:28992	H1	2021-06-23	07:35:00	Passeriformes	Paridae	Pimpelmees	Eurasian_Blue_Tit	Cyanistes_caeruleus	1
294	GP_H1	GP	Forest	136660	461159	EPSG:28992	H1	2021-06-23	07:35:00	Passeriformes	Troglodytidae	Winterkoning	Eurasian_Wren	Troglodytes_troglodytes	1
295	GP_H1	GP	Forest	136660	461159	EPSG:28992	H1	2021-06-23	07:35:00	Passeriformes	Muscicapidae	Roodborst	European_Robin	Erithacus_rubecula	1
296	GP_H1	GP	Forest	136660	461159	EPSG:28992	H1	2021-06-25	08:35:00	Passeriformes	Muscicapidae	Roodborst	European_Robin	Erithacus_rubecula	1
297	GP_H1	GP	Forest	136660	461159	EPSG:28992	H1	2021-06-25	08:35:00	Passeriformes	Turdidae	Merel	Common_Blackbird	Turdus_merula	1
298	GP_H1	GP	Forest	136660	461159	EPSG:28992	H1	2021-06-25	08:35:00	Passeriformes	Troglodytidae	Winterkoning	Eurasian_Wren	Troglodytes_troglodytes	1
299	GP_H1	GP	Forest	136660	461159	EPSG:28992	H1	2021-06-29	05:28:00	Passeriformes	Phylloscopidae	Tjiftjaf	Common_Chiffchaff	Phylloscopus_collybita	2
300	GP_H1	GP	Forest	136660	461159	EPSG:28992	H1	2021-06-29	05:28:00	Passeriformes	Turdidae	Merel	Common_Blackbird	Turdus_merula	2
301	GP_H1	GP	Forest	136660	461159	EPSG:28992	H1	2021-07-01	12:06:00	Passeriformes	Sylviidae	Zwartkop	Eurasian_Blackcap	Sylvia_atricapilla	1
302	GP_H1	GP	Forest	136660	461159	EPSG:28992	H1	2021-07-01	12:06:00	Passeriformes	Paridae	Pimpelmees	Eurasian_Blue_Tit	Cyanistes_caeruleus	1
303	GP_H1	GP	Forest	136660	461159	EPSG:28992	H1	2021-07-01	12:06:00	Passeriformes	Turdidae	Merel	Common_Blackbird	Turdus_merula	1
304	GP_H1	GP	Forest	136660	461159	EPSG:28992	H1	2021-07-06	11:53:00	Passeriformes	Fringillidae	Vink	Common_Chaffinch	Fringilla_coelebs	1
305	GP_H2	GP	Forest	136627	461121	EPSG:28992	H2	2021-06-23	07:47:00	Passeriformes	Fringillidae	Vink	Common_Chaffinch	Fringilla_coelebs	2
306	GP_H2	GP	Forest	136627	461121	EPSG:28992	H2	2021-06-23	07:47:00	Passeriformes	Phylloscopidae	Tjiftjaf	Common_Chiffchaff	Phylloscopus_collybita	1
307	GP_H2	GP	Forest	136627	461121	EPSG:28992	H2	2021-06-23	07:47:00	Passeriformes	Troglodytidae	Winterkoning	Eurasian_Wren	Troglodytes_troglodytes	2
308	GP_H2	GP	Forest	136627	461121	EPSG:28992	H2	2021-06-23	07:47:00	Passeriformes	Turdidae	Merel	Common_Blackbird	Turdus_merula	1
309	GP_H2	GP	Forest	136627	461121	EPSG:28992	H2	2021-06-23	07:47:00	Passeriformes	Phylloscopidae	Fitis	Willow_Warbler	Phylloscopus_trochilus	1
310	GP_H2	GP	Forest	136627	461121	EPSG:28992	H2	2021-06-23	07:47:00	Passeriformes	Paridae	Glanskop	Marsh_Tit	Poecile_palustris	1
311	GP_H2	GP	Forest	136627	461121	EPSG:28992	H2	2021-06-25	08:43:00	Passeriformes	Fringillidae	Vink	Common_Chaffinch	Fringilla_coelebs	1
312	GP_H2	GP	Forest	136627	461121	EPSG:28992	H2	2021-06-25	08:43:00	Passeriformes	Turdidae	Merel	Common_Blackbird	Turdus_merula	2
313	GP_H2	GP	Forest	136627	461121	EPSG:28992	H2	2021-06-25	08:43:00	Passeriformes	Phylloscopidae	Tjiftjaf	Common_Chiffchaff	Phylloscopus_collybita	1
314	GP_H2	GP	Forest	136627	461121	EPSG:28992	H2	2021-06-29	05:35:00	Passeriformes	Phylloscopidae	Tjiftjaf	Common_Chiffchaff	Phylloscopus_collybita	1
315	GP_H2	GP	Forest	136627	461121	EPSG:28992	H2	2021-06-29	05:35:00	Passeriformes	Turdidae	Zanglijster	Song_Thrush	Turdus_philomelos	1
316	GP_H2	GP	Forest	136627	461121	EPSG:28992	H2	2021-06-29	05:35:00	Passeriformes	Muscicapidae	Roodborst	European_Robin	Erithacus_rubecula	2
317	GP_H2	GP	Forest	136627	461121	EPSG:28992	H2	2021-06-29	05:35:00	Passeriformes	Paridae	Koolmees	Great_Tit	Parus_major	1
318	GP_H2	GP	Forest	136627	461121	EPSG:28992	H2	2021-06-29	05:35:00	Passeriformes	Turdidae	Merel	Common_Blackbird	Turdus_merula	1
319	GP_H2	GP	Forest	136627	461121	EPSG:28992	H2	2021-07-01	12:13:00	Passeriformes	Turdidae	Merel	Common_Blackbird	Turdus_merula	1
320	GP_H2	GP	Forest	136627	461121	EPSG:28992	H2	2021-07-01	12:13:00	Passeriformes	Phylloscopidae	Tjiftjaf	Common_Chiffchaff	Phylloscopus_collybita	1
321	GP_H2	GP	Forest	136627	461121	EPSG:28992	H2	2021-07-01	12:13:00	Passeriformes	Sylviidae	Zwartkop	Eurasian_Blackcap	Sylvia_atricapilla	1
322	GP_H2	GP	Forest	136627	461121	EPSG:28992	H2	2021-07-06	12:00:00	Passeriformes	Fringillidae	Vink	Common_Chaffinch	Fringilla_coelebs	1
323	GP_H2	GP	Forest	136627	461121	EPSG:28992	H2	2021-07-06	12:00:00	Passeriformes	Phylloscopidae	Tjiftjaf	Common_Chiffchaff	Phylloscopus_collybita	1
324	GP_H3	GP	Forest	136612	461080	EPSG:28992	H3	2021-06-23	07:50:00	Passeriformes	Turdidae	Merel	Common_Blackbird	Turdus_merula	1
325	GP_H3	GP	Forest	136612	461080	EPSG:28992	H3	2021-06-23	07:50:00	Passeriformes	Paridae	Pimpelmees	Eurasian_Blue_Tit	Cyanistes_caeruleus	1
326	GP_H3	GP	Forest	136612	461080	EPSG:28992	H3	2021-06-23	07:50:00	Passeriformes	Paridae	Koolmees	Great_Tit	Parus_major	1
327	GP_H3	GP	Forest	136612	461080	EPSG:28992	H3	2021-06-23	07:50:00	Passeriformes	Acrocephalidae	Spotvogel	Icterine_Warbler	Hippolais_icterina	1
328	GP_H3	GP	Forest	136612	461080	EPSG:28992	H3	2021-06-23	07:50:00	Passeriformes	Turdidae	Zanglijster	Song_Thrush	Turdus_philomelos	1
329	GP_H3	GP	Forest	136612	461080	EPSG:28992	H3	2021-06-23	07:50:00	Passeriformes	Phylloscopidae	Tjiftjaf	Common_Chiffchaff	Phylloscopus_collybita	1
330	GP_H3	GP	Forest	136612	461080	EPSG:28992	H3	2021-06-23	07:50:00	Passeriformes	Fringillidae	Vink	Common_Chaffinch	Fringilla_coelebs	1
331	GP_H3	GP	Forest	136612	461080	EPSG:28992	H3	2021-06-25	08:48:00	Passeriformes	Phylloscopidae	Tjiftjaf	Common_Chiffchaff	Phylloscopus_collybita	2
332	GP_H3	GP	Forest	136612	461080	EPSG:28992	H3	2021-06-25	08:48:00	Passeriformes	Turdidae	Merel	Common_Blackbird	Turdus_merula	2
333	GP_H3	GP	Forest	136612	461080	EPSG:28992	H3	2021-06-25	08:48:00	Passeriformes	Turdidae	Zanglijster	Song_Thrush	Turdus_philomelos	1
334	GP_H3	GP	Forest	136612	461080	EPSG:28992	H3	2021-06-25	08:48:00	Passeriformes	Paridae	Glanskop	Marsh_Tit	Poecile_palustris	1
335	GP_H3	GP	Forest	136612	461080	EPSG:28992	H3	2021-06-25	08:48:00	Passeriformes	Certhiidae	Boomkruiper	Short-toed_Treecreeper	Certhia_brachydactyla	1
336	GP_H3	GP	Forest	136612	461080	EPSG:28992	H3	2021-06-29	05:44:00	Passeriformes	Fringillidae	Vink	Common_Chaffinch	Fringilla_coelebs	1
337	GP_H3	GP	Forest	136612	461080	EPSG:28992	H3	2021-06-29	05:44:00	Passeriformes	Muscicapidae	Roodborst	European_Robin	Erithacus_rubecula	1
338	GP_H3	GP	Forest	136612	461080	EPSG:28992	H3	2021-06-29	05:44:00	Passeriformes	Paridae	Pimpelmees	Eurasian_Blue_Tit	Cyanistes_caeruleus	1
339	GP_H3	GP	Forest	136612	461080	EPSG:28992	H3	2021-06-29	05:44:00	Passeriformes	Paridae	Koolmees	Great_Tit	Parus_major	1
340	GP_H3	GP	Forest	136612	461080	EPSG:28992	H3	2021-06-29	05:44:00	Passeriformes	Phylloscopidae	Tjiftjaf	Common_Chiffchaff	Phylloscopus_collybita	1
341	GP_H3	GP	Forest	136612	461080	EPSG:28992	H3	2021-07-01	12:19:00	Passeriformes	Phylloscopidae	Tjiftjaf	Common_Chiffchaff	Phylloscopus_collybita	1
342	GP_H3	GP	Forest	136612	461080	EPSG:28992	H3	2021-07-01	12:19:00	Passeriformes	Muscicapidae	Roodborst	European_Robin	Erithacus_rubecula	1
343	GP_H3	GP	Forest	136612	461080	EPSG:28992	H3	2021-07-01	12:19:00	Passeriformes	Sylviidae	Tuinfluiter	Garden_Warbler	Sylvia_borin	1
344	GP_H3	GP	Forest	136612	461080	EPSG:28992	H3	2021-07-06	12:13:00	Passeriformes	Phylloscopidae	Tjiftjaf	Common_Chiffchaff	Phylloscopus_collybita	1
345	GP_H3	GP	Forest	136612	461080	EPSG:28992	H3	2021-07-06	12:13:00	Passeriformes	Muscicapidae	Roodborst	European_Robin	Erithacus_rubecula	1
346	GP_H3	GP	Forest	136612	461080	EPSG:28992	H3	2021-07-06	12:13:00	Passeriformes	Turdidae	Merel	Common_Blackbird	Turdus_merula	1
347	GP_C1	GP	Grassland	136976	461036	EPSG:28992	C1	2021-06-23	08:20:00	Passeriformes	Acrocephalidae	Kleine_Karekiet	Eurasian_Reed_Warbler	Acrocephalus_scirpaceus	1
348	GP_C1	GP	Grassland	136976	461036	EPSG:28992	C1	2021-06-23	08:20:00	Passeriformes	Hirundinidae	Boerenzwaluw	Barn_Swallow	Hirundo_rustica	1
349	GP_C1	GP	Grassland	136976	461036	EPSG:28992	C1	2021-06-23	08:20:00	Passeriformes	Acrocephalidae	Rietzanger	Sedge_Warbler	Acrocephalus_schoenobaenus	1
350	GP_C1	GP	Grassland	136976	461036	EPSG:28992	C1	2021-06-23	08:20:00	Anseriformes	Anatidae	Wilde_Eend	Mallard	Anas_platyrhynchos	1
351	GP_C1	GP	Grassland	136976	461036	EPSG:28992	C1	2021-06-23	08:20:00	Passeriformes	Motacillidae	Witte_Kwikstaart	White_Wagtail	Motacilla_alba	1
352	GP_C1	GP	Grassland	136976	461036	EPSG:28992	C1	2021-06-25	09:05:00	Passeriformes	Acrocephalidae	Rietzanger	Sedge_Warbler	Acrocephalus_schoenobaenus	1
353	GP_C1	GP	Grassland	136976	461036	EPSG:28992	C1	2021-06-25	09:05:00	Gruiformes	Rallidae	Meerkoet	Eurasian_Coot	Fulica_atra	1
354	GP_C1	GP	Grassland	136976	461036	EPSG:28992	C1	2021-06-25	09:05:00	Passeriformes	Fringillidae	Putter	European_Goldfinch	Carduelis_carduelis	1
355	GP_C1	GP	Grassland	136976	461036	EPSG:28992	C1	2021-06-29	05:58:00	Passeriformes	Acrocephalidae	Rietzanger	Sedge_Warbler	Acrocephalus_schoenobaenus	1
356	GP_C1	GP	Grassland	136976	461036	EPSG:28992	C1	2021-06-29	05:58:00	Passeriformes	Emberizidae	Rietgors	Reed_Bunting	Emberiza_schoeniclus	1
357	GP_C1	GP	Grassland	136976	461036	EPSG:28992	C1	2021-06-29	05:58:00	Passeriformes	Acrocephalidae	Kleine_Karekiet	Eurasian_Reed_Warbler	Acrocephalus_scirpaceus	1
358	GP_C1	GP	Grassland	136976	461036	EPSG:28992	C1	2021-07-01	11:37:00	Gruiformes	Rallidae	Meerkoet	Eurasian_Coot	Fulica_atra	1
359	GP_C1	GP	Grassland	136976	461036	EPSG:28992	C1	2021-07-06	11:16:00	NA	NA	NA	NA	NA	0
360	GP_C2	GP	Grassland	136923	460966	EPSG:28992	C2	2021-06-23	08:30:00	Passeriformes	Acrocephalidae	Kleine_Karekiet	Eurasian_Reed_Warbler	Acrocephalus_scirpaceus	2
361	GP_C2	GP	Grassland	136923	460966	EPSG:28992	C2	2021-06-23	08:30:00	Passeriformes	Acrocephalidae	Rietzanger	Sedge_Warbler	Acrocephalus_schoenobaenus	1
362	GP_C2	GP	Grassland	136923	460966	EPSG:28992	C2	2021-06-23	08:30:00	Pelecaniformes	Ardeidae	Blauwe_reiger	Blue_Heron	Ardea_cinerea	1
363	GP_C2	GP	Grassland	136923	460966	EPSG:28992	C2	2021-06-25	09:10:00	Passeriformes	Acrocephalidae	Kleine_Karekiet	Eurasian_Reed_Warbler	Acrocephalus_scirpaceus	1
364	GP_C2	GP	Grassland	136923	460966	EPSG:28992	C2	2021-06-25	09:10:00	Passeriformes	Emberizidae	Rietgors	Reed_Bunting	Emberiza_schoeniclus	2
365	GP_C2	GP	Grassland	136923	460966	EPSG:28992	C2	2021-06-29	06:05:00	Passeriformes	Emberizidae	Rietgors	Reed_Bunting	Emberiza_schoeniclus	1
366	GP_C2	GP	Grassland	136923	460966	EPSG:28992	C2	2021-06-29	06:05:00	Passeriformes	Acrocephalidae	Rietzanger	Sedge_Warbler	Acrocephalus_schoenobaenus	1
367	GP_C2	GP	Grassland	136923	460966	EPSG:28992	C2	2021-06-29	06:05:00	Passeriformes	Acrocephalidae	Kleine_Karekiet	Eurasian_Reed_Warbler	Acrocephalus_scirpaceus	2
368	GP_C2	GP	Grassland	136923	460966	EPSG:28992	C2	2021-06-29	06:05:00	Gruiformes	Rallidae	Meerkoet	Eurasian_Coot	Fulica_atra	1
369	GP_C2	GP	Grassland	136923	460966	EPSG:28992	C2	2021-07-01	11:41:00	Passeriformes	Emberizidae	Rietgors	Reed_Bunting	Emberiza_schoeniclus	2
370	GP_C2	GP	Grassland	136923	460966	EPSG:28992	C2	2021-07-01	11:41:00	Passeriformes	Muscicapidae	Roodborsttapuit	European_Stonechat	Saxicola_torquatus	1
371	GP_C2	GP	Grassland	136923	460966	EPSG:28992	C2	2021-07-01	11:41:00	Passeriformes	Locustellidae	Snor	Savis_Warbler	Locustella_luscinioides	1
372	GP_C2	GP	Grassland	136923	460966	EPSG:28992	C2	2021-07-06	11:22:00	Passeriformes	Hirundinidae	Huiszwaluw	House_Martin	Delichon_urbicum	1
373	GP_C2	GP	Grassland	136923	460966	EPSG:28992	C2	2021-07-06	11:22:00	Charadriiformes	Laridae	Visdief	Common_Tern	Sterna_hirundo	1
374	GP_C2	GP	Grassland	136923	460966	EPSG:28992	C2	2021-07-06	11:22:00	Passeriformes	Emberizidae	Rietgors	Reed_Bunting	Emberiza_schoeniclus	1
375	GP_C3	GP	Grassland	136873	460897	EPSG:28992	C3	2021-06-23	08:40:00	Passeriformes	Hirundinidae	Boerenzwaluw	Barn_Swallow	Hirundo_rustica	1
376	GP_C3	GP	Grassland	136873	460897	EPSG:28992	C3	2021-06-23	08:40:00	Passeriformes	Emberizidae	Rietgors	Reed_Bunting	Emberiza_schoeniclus	1
377	GP_C3	GP	Grassland	136873	460897	EPSG:28992	C3	2021-06-23	08:40:00	Passeriformes	Acrocephalidae	Rietzanger	Sedge_Warbler	Acrocephalus_schoenobaenus	1
378	GP_C3	GP	Grassland	136873	460897	EPSG:28992	C3	2021-06-23	08:40:00	Gruiformes	Rallidae	Waterral	Water_Rail	Rallus_aquaticus	1
379	GP_C3	GP	Grassland	136873	460897	EPSG:28992	C3	2021-06-25	09:18:00	Passeriformes	Emberizidae	Rietgors	Reed_Bunting	Emberiza_schoeniclus	1
380	GP_C3	GP	Grassland	136873	460897	EPSG:28992	C3	2021-06-25	09:18:00	Passeriformes	Acrocephalidae	Kleine_Karekiet	Eurasian_Reed_Warbler	Acrocephalus_scirpaceus	2
381	GP_C3	GP	Grassland	136873	460897	EPSG:28992	C3	2021-06-25	09:18:00	Gruiformes	Rallidae	Meerkoet	Eurasian_Coot	Fulica_atra	1
382	GP_C3	GP	Grassland	136873	460897	EPSG:28992	C3	2021-06-29	06:10:00	Passeriformes	Emberizidae	Rietgors	Reed_Bunting	Emberiza_schoeniclus	1
383	GP_C3	GP	Grassland	136873	460897	EPSG:28992	C3	2021-06-29	06:10:00	Passeriformes	Acrocephalidae	Rietzanger	Sedge_Warbler	Acrocephalus_schoenobaenus	3
384	GP_C3	GP	Grassland	136873	460897	EPSG:28992	C3	2021-06-29	06:10:00	Passeriformes	Acrocephalidae	Kleine_Karekiet	Eurasian_Reed_Warbler	Acrocephalus_scirpaceus	1
385	GP_C3	GP	Grassland	136873	460897	EPSG:28992	C3	2021-06-29	06:10:00	Passeriformes	Muscicapidae	Roodborsttapuit	European_Stonechat	Saxicola_torquatus	1
386	GP_C3	GP	Grassland	136873	460897	EPSG:28992	C3	2021-07-01	11:46:00	Passeriformes	Emberizidae	Rietgors	Reed_Bunting	Emberiza_schoeniclus	2
387	GP_C3	GP	Grassland	136873	460897	EPSG:28992	C3	2021-07-01	11:46:00	Passeriformes	Acrocephalidae	Kleine_Karekiet	Eurasian_Reed_Warbler	Acrocephalus_scirpaceus	1
388	GP_C3	GP	Grassland	136873	460897	EPSG:28992	C3	2021-07-01	11:46:00	Passeriformes	Acrocephalidae	Rietzanger	Sedge_Warbler	Acrocephalus_schoenobaenus	1
389	GP_C3	GP	Grassland	136873	460897	EPSG:28992	C3	2021-07-01	11:46:00	Passeriformes	Locustellidae	Snor	Savis_Warbler	Locustella_luscinioides	1
390	GP_C3	GP	Grassland	136873	460897	EPSG:28992	C3	2021-07-06	11:35:00	Gruiformes	Rallidae	Meerkoet	Eurasian_Coot	Fulica_atra	1
391	GP_C3	GP	Grassland	136873	460897	EPSG:28992	C3	2021-07-06	11:35:00	Passeriformes	Emberizidae	Rietgors	Reed_Bunting	Emberiza_schoeniclus	1
392	VB_H1	VB	Forest	139612	445957	EPSG:28992	H1	2021-06-23	12:46:00	Passeriformes	Muscicapidae	Roodborst	European_Robin	Erithacus_rubecula	1
393	VB_H1	VB	Forest	139612	445957	EPSG:28992	H1	2021-06-23	12:46:00	Passeriformes	Phylloscopidae	Tjiftjaf	Common_Chiffchaff	Phylloscopus_collybita	2
394	VB_H1	VB	Forest	139612	445957	EPSG:28992	H1	2021-06-23	12:46:00	Passeriformes	Sylviidae	Zwartkop	Eurasian_Blackcap	Sylvia_atricapilla	2
395	VB_H1	VB	Forest	139612	445957	EPSG:28992	H1	2021-06-25	12:46:00	Passeriformes	Troglodytidae	Winterkoning	Eurasian_Wren	Troglodytes_troglodytes	1
396	VB_H1	VB	Forest	139612	445957	EPSG:28992	H1	2021-06-25	12:46:00	Passeriformes	Turdidae	Merel	Common_Blackbird	Turdus_merula	1
397	VB_H1	VB	Forest	139612	445957	EPSG:28992	H1	2021-06-25	12:46:00	Passeriformes	Phylloscopidae	Tjiftjaf	Common_Chiffchaff	Phylloscopus_collybita	1
398	VB_H1	VB	Forest	139612	445957	EPSG:28992	H1	2021-06-25	12:46:00	Passeriformes	Fringillidae	Vink	Common_Chaffinch	Fringilla_coelebs	1
399	VB_H1	VB	Forest	139612	445957	EPSG:28992	H1	2021-06-29	08:07:00	Passeriformes	Paridae	Koolmees	Great_Tit	Parus_major	1
400	VB_H1	VB	Forest	139612	445957	EPSG:28992	H1	2021-06-29	08:07:00	Passeriformes	Turdidae	Merel	Common_Blackbird	Turdus_merula	1
401	VB_H1	VB	Forest	139612	445957	EPSG:28992	H1	2021-06-29	08:07:00	Passeriformes	Turdidae	Zanglijster	Song_Thrush	Turdus_philomelos	1
402	VB_H1	VB	Forest	139612	445957	EPSG:28992	H1	2021-06-29	08:07:00	Passeriformes	Sylviidae	Zwartkop	Eurasian_Blackcap	Sylvia_atricapilla	1
403	VB_H1	VB	Forest	139612	445957	EPSG:28992	H1	2021-06-29	08:07:00	Passeriformes	Paridae	Pimpelmees	Eurasian_Blue_Tit	Cyanistes_caeruleus	1
404	VB_H1	VB	Forest	139612	445957	EPSG:28992	H1	2021-06-29	08:07:00	Anseriformes	Anatidae	Wilde_Eend	Mallard	Anas_platyrhynchos	1
405	VB_H1	VB	Forest	139612	445957	EPSG:28992	H1	2021-07-01	07:50:00	Passeriformes	Troglodytidae	Winterkoning	Eurasian_Wren	Troglodytes_troglodytes	1
406	VB_H1	VB	Forest	139612	445957	EPSG:28992	H1	2021-07-01	07:50:00	Passeriformes	Muscicapidae	Roodborst	European_Robin	Erithacus_rubecula	1
407	VB_H1	VB	Forest	139612	445957	EPSG:28992	H1	2021-07-01	07:50:00	Passeriformes	Turdidae	Merel	Common_Blackbird	Turdus_merula	2
408	VB_H1	VB	Forest	139612	445957	EPSG:28992	H1	2021-07-01	07:50:00	Passeriformes	Phylloscopidae	Tjiftjaf	Common_Chiffchaff	Phylloscopus_collybita	1
409	VB_H1	VB	Forest	139612	445957	EPSG:28992	H1	2021-07-01	07:50:00	Passeriformes	Paridae	Pimpelmees	Eurasian_Blue_Tit	Cyanistes_caeruleus	1
410	VB_H1	VB	Forest	139612	445957	EPSG:28992	H1	2021-07-01	07:50:00	Passeriformes	Fringillidae	Vink	Common_Chaffinch	Fringilla_coelebs	1
411	VB_H1	VB	Forest	139612	445957	EPSG:28992	H1	2021-07-06	05:33:00	Passeriformes	Turdidae	Merel	Common_Blackbird	Turdus_merula	2
412	VB_H1	VB	Forest	139612	445957	EPSG:28992	H1	2021-07-06	05:33:00	Passeriformes	Fringillidae	Vink	Common_Chaffinch	Fringilla_coelebs	1
413	VB_H1	VB	Forest	139612	445957	EPSG:28992	H1	2021-07-06	05:33:00	Passeriformes	Phylloscopidae	Tjiftjaf	Common_Chiffchaff	Phylloscopus_collybita	2
414	VB_H1	VB	Forest	139612	445957	EPSG:28992	H1	2021-07-06	05:33:00	Passeriformes	Corvidae	Zwarte_Kraai	Carrion_Crow	Corvus_corone	1
415	VB_H2	VB	Forest	139656	445909	EPSG:28992	H2	2021-06-23	13:00:00	Passeriformes	Fringillidae	Vink	Common_Chaffinch	Fringilla_coelebs	1
416	VB_H2	VB	Forest	139656	445909	EPSG:28992	H2	2021-06-23	13:00:00	Passeriformes	Phylloscopidae	Tjiftjaf	Common_Chiffchaff	Phylloscopus_collybita	2
417	VB_H2	VB	Forest	139656	445909	EPSG:28992	H2	2021-06-23	13:00:00	Passeriformes	Troglodytidae	Winterkoning	Eurasian_Wren	Troglodytes_troglodytes	1
418	VB_H2	VB	Forest	139656	445909	EPSG:28992	H2	2021-06-23	13:00:00	Passeriformes	Sylviidae	Zwartkop	Eurasian_Blackcap	Sylvia_atricapilla	1
419	VB_H2	VB	Forest	139656	445909	EPSG:28992	H2	2021-06-25	12:53:00	Passeriformes	Phylloscopidae	Tjiftjaf	Common_Chiffchaff	Phylloscopus_collybita	2
420	VB_H2	VB	Forest	139656	445909	EPSG:28992	H2	2021-06-25	12:53:00	Passeriformes	Paridae	Pimpelmees	Eurasian_Blue_Tit	Cyanistes_caeruleus	1
421	VB_H2	VB	Forest	139656	445909	EPSG:28992	H2	2021-06-25	12:53:00	Passeriformes	Fringillidae	Vink	Common_Chaffinch	Fringilla_coelebs	1
422	VB_H2	VB	Forest	139656	445909	EPSG:28992	H2	2021-06-25	12:53:00	Passeriformes	Turdidae	Merel	Common_Blackbird	Turdus_merula	1
423	VB_H2	VB	Forest	139656	445909	EPSG:28992	H2	2021-06-29	08:15:00	Passeriformes	Phylloscopidae	Tjiftjaf	Common_Chiffchaff	Phylloscopus_collybita	3
424	VB_H2	VB	Forest	139656	445909	EPSG:28992	H2	2021-06-29	08:15:00	Passeriformes	Fringillidae	Vink	Common_Chaffinch	Fringilla_coelebs	1
425	VB_H2	VB	Forest	139656	445909	EPSG:28992	H2	2021-06-29	08:15:00	Charadriiformes	Charadriidae	Kievit	Northern_Lapwing	Vanellus_vanellus	1
426	VB_H2	VB	Forest	139656	445909	EPSG:28992	H2	2021-07-01	08:00:00	Passeriformes	Fringillidae	Vink	Common_Chaffinch	Fringilla_coelebs	2
427	VB_H2	VB	Forest	139656	445909	EPSG:28992	H2	2021-07-01	08:00:00	Passeriformes	Phylloscopidae	Tjiftjaf	Common_Chiffchaff	Phylloscopus_collybita	2
428	VB_H2	VB	Forest	139656	445909	EPSG:28992	H2	2021-07-01	08:00:00	Passeriformes	Muscicapidae	Roodborst	European_Robin	Erithacus_rubecula	1
429	VB_H2	VB	Forest	139656	445909	EPSG:28992	H2	2021-07-01	08:00:00	Passeriformes	Paridae	Pimpelmees	Eurasian_Blue_Tit	Cyanistes_caeruleus	1
430	VB_H2	VB	Forest	139656	445909	EPSG:28992	H2	2021-07-01	08:00:00	Piciformes	Picidae	Grote_Bonte_Specht	Great_Spotted_Woodpecker	Dendrocopos_major	1
431	VB_H2	VB	Forest	139656	445909	EPSG:28992	H2	2021-07-06	05:45:00	Passeriformes	Turdidae	Merel	Common_Blackbird	Turdus_merula	1
432	VB_H2	VB	Forest	139656	445909	EPSG:28992	H2	2021-07-06	05:45:00	Passeriformes	Phylloscopidae	Tjiftjaf	Common_Chiffchaff	Phylloscopus_collybita	2
433	VB_H2	VB	Forest	139656	445909	EPSG:28992	H2	2021-07-06	05:45:00	Passeriformes	Sylviidae	Zwartkop	Eurasian_Blackcap	Sylvia_atricapilla	1
434	VB_H2	VB	Forest	139656	445909	EPSG:28992	H2	2021-07-06	05:45:00	Passeriformes	Troglodytidae	Winterkoning	Eurasian_Wren	Troglodytes_troglodytes	1
435	VB_H3	VB	Forest	139555	445935	EPSG:28992	H3	2021-06-23	13:20:00	Passeriformes	Paridae	Koolmees	Great_Tit	Parus_major	2
436	VB_H3	VB	Forest	139555	445935	EPSG:28992	H3	2021-06-23	13:20:00	Passeriformes	Sylviidae	Zwartkop	Eurasian_Blackcap	Sylvia_atricapilla	2
437	VB_H3	VB	Forest	139555	445935	EPSG:28992	H3	2021-06-23	13:20:00	Passeriformes	Phylloscopidae	Tjiftjaf	Common_Chiffchaff	Phylloscopus_collybita	2
438	VB_H3	VB	Forest	139555	445935	EPSG:28992	H3	2021-06-23	13:20:00	Passeriformes	Troglodytidae	Winterkoning	Eurasian_Wren	Troglodytes_troglodytes	1
439	VB_H3	VB	Forest	139555	445935	EPSG:28992	H3	2021-06-25	12:36:00	Passeriformes	Phylloscopidae	Tjiftjaf	Common_Chiffchaff	Phylloscopus_collybita	2
440	VB_H3	VB	Forest	139555	445935	EPSG:28992	H3	2021-06-25	12:36:00	Passeriformes	Turdidae	Merel	Common_Blackbird	Turdus_merula	1
441	VB_H3	VB	Forest	139555	445935	EPSG:28992	H3	2021-06-25	12:36:00	Passeriformes	Troglodytidae	Winterkoning	Eurasian_Wren	Troglodytes_troglodytes	1
442	VB_H3	VB	Forest	139555	445935	EPSG:28992	H3	2021-06-29	08:30:00	Passeriformes	Sylviidae	Zwartkop	Eurasian_Blackcap	Sylvia_atricapilla	1
443	VB_H3	VB	Forest	139555	445935	EPSG:28992	H3	2021-06-29	08:30:00	Passeriformes	Troglodytidae	Winterkoning	Eurasian_Wren	Troglodytes_troglodytes	1
444	VB_H3	VB	Forest	139555	445935	EPSG:28992	H3	2021-06-29	08:30:00	Passeriformes	Phylloscopidae	Tjiftjaf	Common_Chiffchaff	Phylloscopus_collybita	1
445	VB_H3	VB	Forest	139555	445935	EPSG:28992	H3	2021-06-29	08:30:00	Passeriformes	Turdidae	Merel	Common_Blackbird	Turdus_merula	1
446	VB_H3	VB	Forest	139555	445935	EPSG:28992	H3	2021-06-29	08:30:00	Passeriformes	Turdidae	Zanglijster	Song_Thrush	Turdus_philomelos	1
447	VB_H3	VB	Forest	139555	445935	EPSG:28992	H3	2021-07-01	07:40:00	Passeriformes	Turdidae	Merel	Common_Blackbird	Turdus_merula	1
448	VB_H3	VB	Forest	139555	445935	EPSG:28992	H3	2021-07-01	07:40:00	Passeriformes	Sylviidae	Zwartkop	Eurasian_Blackcap	Sylvia_atricapilla	1
449	VB_H3	VB	Forest	139555	445935	EPSG:28992	H3	2021-07-01	07:40:00	Passeriformes	Paridae	Koolmees	Great_Tit	Parus_major	1
450	VB_H3	VB	Forest	139555	445935	EPSG:28992	H3	2021-07-01	07:40:00	Passeriformes	Troglodytidae	Winterkoning	Eurasian_Wren	Troglodytes_troglodytes	2
451	VB_H3	VB	Forest	139555	445935	EPSG:28992	H3	2021-07-01	07:40:00	Passeriformes	Phylloscopidae	Tjiftjaf	Common_Chiffchaff	Phylloscopus_collybita	2
452	VB_H3	VB	Forest	139555	445935	EPSG:28992	H3	2021-07-01	07:40:00	Passeriformes	Turdidae	Zanglijster	Song_Thrush	Turdus_philomelos	1
453	VB_H3	VB	Forest	139555	445935	EPSG:28992	H3	2021-07-06	06:05:00	Passeriformes	Phylloscopidae	Tjiftjaf	Common_Chiffchaff	Phylloscopus_collybita	2
454	VB_H3	VB	Forest	139555	445935	EPSG:28992	H3	2021-07-06	06:05:00	Passeriformes	Paridae	Koolmees	Great_Tit	Parus_major	1
455	VB_H3	VB	Forest	139555	445935	EPSG:28992	H3	2021-07-06	06:05:00	Passeriformes	Turdidae	Merel	Common_Blackbird	Turdus_merula	1
456	VB_H3	VB	Forest	139555	445935	EPSG:28992	H3	2021-07-06	06:05:00	Passeriformes	Troglodytidae	Winterkoning	Eurasian_Wren	Troglodytes_troglodytes	1
457	VB_H3	VB	Forest	139555	445935	EPSG:28992	H3	2021-07-06	06:05:00	Passeriformes	Fringillidae	Vink	Common_Chaffinch	Fringilla_coelebs	1
458	VB_C1	VB	Grassland	139428	445728	EPSG:28992	C1	2021-06-23	13:42:00	Passeriformes	Emberizidae	Rietgors	Reed_Bunting	Emberiza_schoeniclus	1
459	VB_C1	VB	Grassland	139428	445728	EPSG:28992	C1	2021-06-25	11:09:00	NA	NA	NA	NA	NA	0
460	VB_C1	VB	Grassland	139428	445728	EPSG:28992	C1	2021-06-29	08:40:00	Passeriformes	Paridae	Pimpelmees	Eurasian_Blue_Tit	Cyanistes_caeruleus	1
461	VB_C1	VB	Grassland	139428	445728	EPSG:28992	C1	2021-07-01	07:10:00	Passeriformes	Fringillidae	Putter	European_Goldfinch	Carduelis_carduelis	1
462	VB_C1	VB	Grassland	139428	445728	EPSG:28992	C1	2021-07-06	06:55:00	Passeriformes	Emberizidae	Rietgors	Reed_Bunting	Emberiza_schoeniclus	1
463	VB_C1	VB	Grassland	139428	445728	EPSG:28992	C1	2021-07-06	06:55:00	Passeriformes	Acrocephalidae	Rietzanger	Sedge_Warbler	Acrocephalus_schoenobaenus	1
464	VB_C1	VB	Grassland	139428	445728	EPSG:28992	C1	2021-07-06	06:55:00	Passeriformes	Fringillidae	Putter	European_Goldfinch	Carduelis_carduelis	1
465	VB_C2	VB	Grassland	139461	445795	EPSG:28992	C2	2021-06-23	13:55:00	Passeriformes	Acrocephalidae	Rietzanger	Sedge_Warbler	Acrocephalus_schoenobaenus	1
466	VB_C2	VB	Grassland	139461	445795	EPSG:28992	C2	2021-06-23	13:55:00	Passeriformes	Phylloscopidae	Tjiftjaf	Common_Chiffchaff	Phylloscopus_collybita	1
467	VB_C2	VB	Grassland	139461	445795	EPSG:28992	C2	2021-06-23	13:55:00	Passeriformes	Emberizidae	Rietgors	Reed_Bunting	Emberiza_schoeniclus	1
468	VB_C2	VB	Grassland	139461	445795	EPSG:28992	C2	2021-06-23	13:55:00	Passeriformes	Acrocephalidae	Kleine_Karekiet	Eurasian_Reed_Warbler	Acrocephalus_scirpaceus	2
469	VB_C2	VB	Grassland	139461	445795	EPSG:28992	C2	2021-06-23	13:55:00	Passeriformes	Locustellidae	Snor	Savis_Warbler	Locustella_luscinioides	1
470	VB_C2	VB	Grassland	139461	445795	EPSG:28992	C2	2021-06-25	12:08:00	Passeriformes	Phylloscopidae	Tjiftjaf	Common_Chiffchaff	Phylloscopus_collybita	1
471	VB_C2	VB	Grassland	139461	445795	EPSG:28992	C2	2021-06-25	12:08:00	Passeriformes	Emberizidae	Rietgors	Reed_Bunting	Emberiza_schoeniclus	1
472	VB_C2	VB	Grassland	139461	445795	EPSG:28992	C2	2021-06-29	08:45:00	Passeriformes	Paridae	Pimpelmees	Eurasian_Blue_Tit	Cyanistes_caeruleus	1
473	VB_C2	VB	Grassland	139461	445795	EPSG:28992	C2	2021-07-01	07:16:00	Passeriformes	Locustellidae	Snor	Savis_Warbler	Locustella_luscinioides	1
474	VB_C2	VB	Grassland	139461	445795	EPSG:28992	C2	2021-07-01	07:16:00	Passeriformes	Acrocephalidae	Rietzanger	Sedge_Warbler	Acrocephalus_schoenobaenus	1
475	VB_C2	VB	Grassland	139461	445795	EPSG:28992	C2	2021-07-06	06:45:00	NA	NA	NA	NA	NA	0
476	VB_C3	VB	Grassland	139394	445785	EPSG:28992	C3	2021-06-23	14:05:00	Passeriformes	Fringillidae	Putter	European_Goldfinch	Carduelis_carduelis	2
477	VB_C3	VB	Grassland	139394	445785	EPSG:28992	C3	2021-06-23	14:05:00	Passeriformes	Emberizidae	Rietgors	Reed_Bunting	Emberiza_schoeniclus	2
478	VB_C3	VB	Grassland	139394	445785	EPSG:28992	C3	2021-06-25	12:15:00	Passeriformes	Emberizidae	Rietgors	Reed_Bunting	Emberiza_schoeniclus	2
479	VB_C3	VB	Grassland	139394	445785	EPSG:28992	C3	2021-06-25	12:15:00	Passeriformes	Fringillidae	Putter	European_Goldfinch	Carduelis_carduelis	1
480	VB_C3	VB	Grassland	139394	445785	EPSG:28992	C3	2021-06-29	08:50:00	Passeriformes	Acrocephalidae	Kleine_Karekiet	Eurasian_Reed_Warbler	Acrocephalus_scirpaceus	1
481	VB_C3	VB	Grassland	139394	445785	EPSG:28992	C3	2021-07-01	07:25:00	NA	NA	NA	NA	NA	0
482	VB_C3	VB	Grassland	139394	445785	EPSG:28992	C3	2021-07-06	06:30:00	Passeriformes	Fringillidae	Putter	European_Goldfinch	Carduelis_carduelis	1
483	VB_C3	VB	Grassland	139394	445785	EPSG:28992	C3	2021-07-06	06:30:00	Passeriformes	Acrocephalidae	Rietzanger	Sedge_Warbler	Acrocephalus_schoenobaenus	1

## Sheet: Microclimate
#	Location	Site	Week	value	Temp	Humidity	Wind_speed
1	GP	Forest	27	min	13.45	54.3	0
2	GP	Forest	28	min	12.25	48.66	0
3	GP	Forest	29	min	12.09	44.91	0
4	GP	Forest	30	min	13.3	60.67	0
5	GP	Forest	31	min	12.48	61.69	0
6	GP	Forest	32	min	12.72	65.81	0
7	GP	Forest	33	min	11.06	56.54	0
8	GP	Forest	34	min	11.51	51.14	0
9	GP	Forest	27	mean	19.4035	73.0232	0.162743
10	GP	Forest	28	mean	19.5159	75.7011	0.760536
11	GP	Forest	29	mean	18.9915	78.0384	0.0734772
12	GP	Forest	30	mean	18.994	79.2964	0.257316
13	GP	Forest	31	mean	17.9623	84.7271	0.533889
14	GP	Forest	32	mean	17.5179	84.4075	0.702986
15	GP	Forest	33	mean	17.553	80.9983	0.306771
16	GP	Forest	34	mean	19.2736	75.6915	0.0492824
17	GP	Forest	27	max	26.87	88.11	2.44
18	GP	Forest	28	max	29.59	91.47	3.14
19	GP	Forest	29	max	27.22	92.59	1.86
20	GP	Forest	30	max	25.67	95.33	2.65
21	GP	Forest	31	max	26.54	93.67	4.56
22	GP	Forest	32	max	25.18	94.87	3.6
23	GP	Forest	33	max	28.29	91.89	2.6
24	GP	Forest	34	max	31.97	87.17	1.36
25	GP	Forest	27	sd	2.96534	8.59622	0.376386
26	GP	Forest	28	sd	3.41349	10.9817	0.810701
27	GP	Forest	29	sd	3.26501	10.9564	0.228217
28	GP	Forest	30	sd	2.99068	8.31475	0.567818
29	GP	Forest	31	sd	2.8258	8.06676	0.965644
30	GP	Forest	32	sd	2.38216	7.42261	0.842025
31	GP	Forest	33	sd	3.23157	8.05741	0.567308
32	GP	Forest	34	sd	5.12825	10.4779	0.155754
33	GP	Grassland	27	min	10.93	22.08	0
34	GP	Grassland	28	min	9.6	24.54	0
35	GP	Grassland	29	min	10.56	21.06	0
36	GP	Grassland	30	min	9.72	23.78	0
37	GP	Grassland	31	min	9.8	27.97	0
38	GP	Grassland	32	min	10.62	26.02	0
39	GP	Grassland	33	min	10.75	36.19	0
40	GP	Grassland	34	min	12.06	31.5	0
42	GP	Grassland	27	mean	22.7065	65.3211	2.19013
43	GP	Grassland	28	mean	22.7068	67.8781	2.00198
44	GP	Grassland	29	mean	21.8154	71.1667	2.86538
45	GP	Grassland	30	mean	19.5594	70.1816	4.07689
46	GP	Grassland	31	mean	20.0142	72.3492	5.93132
47	GP	Grassland	32	mean	20.7802	71.0389	2.20914
48	GP	Grassland	33	mean	19.9248	77.9105	1.27751
49	GP	Grassland	34	mean	19.3123	75.9147	2.35798
51	GP	Grassland	27	max	41.16	91.36	20.06
52	GP	Grassland	28	max	42.62	92.72	9.09
53	GP	Grassland	29	max	42.38	93.14	15.17
54	GP	Grassland	30	max	36.08	93.28	22.26
55	GP	Grassland	31	max	36.49	92.55	19.56
56	GP	Grassland	32	max	39.2	92.97	13.19
57	GP	Grassland	33	max	35.9	93.59	10.67
58	GP	Grassland	34	max	36.32	93.39	6.94
60	GP	Grassland	27	sd	7.44783	20.4557	3.1809
61	GP	Grassland	28	sd	8.28502	21.8493	1.53787
62	GP	Grassland	29	sd	7.33937	20.5644	2.82954
63	GP	Grassland	30	sd	6.22596	17.0816	3.98607
64	GP	Grassland	31	sd	5.78586	16.4518	4.61575
65	GP	Grassland	32	sd	7.05499	19.1932	2.34201
66	GP	Grassland	33	sd	5.78081	15.2337	1.57957
67	GP	Grassland	34	sd	5.05295	15.3633	1.46465
69	AW	Forest	27	min	13.55	51.01	0
70	AW	Forest	28	min	12.97	47.61	0
71	AW	Forest	29	min	13.18	54.09	0
72	AW	Forest	30	min	12.91	54.87	0
73	AW	Forest	31	min	12.51	53.99	0
74	AW	Forest	32	min	14.1	52.19	0
75	AW	Forest	33	min	14.66	50.11	0
76	AW	Forest	34	min	12.2	47.2	0
77	AW	Forest	27	mean	19.4994	75.5322	0.0771726
78	AW	Forest	28	mean	19.5418	80.1357	0.336935
79	AW	Forest	29	mean	17.2957	87.038	0.295501
80	AW	Forest	30	mean	18.474	84.611	0.174757
81	AW	Forest	31	mean	18.7963	80.506	0.236121
82	AW	Forest	32	mean	18.8776	85.8859	0.124385
83	AW	Forest	33	mean	18.1525	80.4648	0.330432
84	AW	Forest	34	mean	18.7962	77.5239	0.00281746
85	AW	Forest	27	max	26.75	89.57	2.09
86	AW	Forest	28	max	30.15	95.45	2.97
87	AW	Forest	29	max	24.72	94.96	2.84
88	AW	Forest	30	max	27.02	93.53	2.93
89	AW	Forest	31	max	27.9	93.03	3.28
90	AW	Forest	32	max	27.54	93.99	2.45
91	AW	Forest	33	max	26.65	92.15	3.41
92	AW	Forest	34	max	32	88.17	1.47
93	AW	Forest	27	sd	3.16864	9.29477	0.191532
94	AW	Forest	28	sd	3.44957	12.5358	0.467572
95	AW	Forest	29	sd	2.57512	7.62274	0.484184
96	AW	Forest	30	sd	2.98004	8.10481	0.337727
97	AW	Forest	31	sd	3.43699	9.56078	0.467024
98	AW	Forest	32	sd	2.81413	7.78451	0.268447
99	AW	Forest	33	sd	2.11435	7.57996	0.514601
100	AW	Forest	34	sd	4.51857	9.88865	0.0418659
101	HZ	Grassland	27	min	11.4	38.37	0
102	HZ	Grassland	28	min	12.46	35.33	0
103	HZ	Grassland	29	min	11.48	32.47	0
104	HZ	Grassland	30	min	11.35	44.74	0
105	HZ	Grassland	31	min	12.32	40.56	0
106	HZ	Grassland	32	min	11.69	46.19	0
107	HZ	Grassland	33	min	11.74	47.65	0
108	HZ	Grassland	34	min	11.04	40.94	0
110	HZ	Grassland	27	mean	20.1925	68.4653	2.47535
111	HZ	Grassland	28	mean	20.6561	69.8193	5.30818
112	HZ	Grassland	29	mean	20.3699	70.086	1.67227
113	HZ	Grassland	30	mean	18.7586	74.7097	2.23795
114	HZ	Grassland	31	mean	19.0043	72.2306	3.30634
115	HZ	Grassland	32	mean	19.0791	78.2261	2.73347
116	HZ	Grassland	33	mean	18.0692	76.0978	5.78807
117	HZ	Grassland	34	mean	18.9272	70.4346	1.44617
119	HZ	Grassland	27	max	30.45	87.07	9.71
120	HZ	Grassland	28	max	33.27	90.05	14.36
121	HZ	Grassland	29	max	30.84	89.37	7.73
122	HZ	Grassland	30	max	29.06	89.21	11.51
123	HZ	Grassland	31	max	29.96	89.84	16.33
124	HZ	Grassland	32	max	26.8	89.67	11.89
125	HZ	Grassland	33	max	25.57	90.04	16.28
126	HZ	Grassland	34	max	30.74	86.66	8.63
128	HZ	Grassland	27	sd	4.37165	13.1751	2.47844
129	HZ	Grassland	28	sd	4.45741	14.9553	3.71404
130	HZ	Grassland	29	sd	4.38351	14.2939	1.48965
131	HZ	Grassland	30	sd	3.91722	11.5141	2.26942
132	HZ	Grassland	31	sd	4.28444	12.2415	3.23212
133	HZ	Grassland	32	sd	3.39423	9.72282	2.51269
134	HZ	Grassland	33	sd	2.78848	9.6987	3.1278
135	HZ	Grassland	34	sd	4.63086	11.911	1.4451
137	IB	Forest	27	min	13.31	57.56	0
138	IB	Forest	28	min	13.28	57.13	0
139	IB	Forest	29	min	12.38	68.45	0
140	IB	Forest	30	min	12.72	59.15	0
141	IB	Forest	31	min	10.9	68.86	0
142	IB	Forest	32	min	13.83	71.13	0
143	IB	Forest	33	min	12.8	68	0
144	IB	Forest	34	min	12.4	56.04	0
145	IB	Forest	27	mean	19.0065	79.2781	0.239916
146	IB	Forest	28	mean	19.1226	81.5872	1.02768
147	IB	Forest	29	mean	16.6666	88.2875	0.373467
148	IB	Forest	30	mean	17.5212	91.8709	0.264311
149	IB	Forest	31	mean	17.9753	88.0322	0.115575
150	IB	Forest	32	mean	18.2506	91.9401	0.902044
151	IB	Forest	33	mean	17.1752	87.388	1.07292
152	IB	Forest	34	mean	18.463	80.8297	0.940556
153	IB	Forest	27	max	25.79	92.67	4.13
154	IB	Forest	28	max	26.73	97.31	5.21
155	IB	Forest	29	max	21.5	97.41	3.72
156	IB	Forest	30	max	24.33	99.22	2.95
157	IB	Forest	31	max	24.99	99.11	2.04
158	IB	Forest	32	max	23.82	100	5.96
159	IB	Forest	33	max	22.14	98.35	6.68
160	IB	Forest	34	max	26.54	95.57	4.76
161	IB	Forest	27	sd	2.81577	8.83288	0.667649
162	IB	Forest	28	sd	2.85694	11.4704	1.17311
163	IB	Forest	29	sd	2.26986	7.5078	0.625315
164	IB	Forest	30	sd	2.45517	7.56263	0.443575
165	IB	Forest	31	sd	2.99997	7.60926	0.247999
166	IB	Forest	32	sd	2.47642	8.14697	1.3955
167	IB	Forest	33	sd	1.86248	6.79635	1.36322
168	IB	Forest	34	sd	3.65908	9.42562	1.19136
169	IB	Grassland	27	min	12.52	21.59	0
170	IB	Grassland	28	min	11.66	21.75	0
171	IB	Grassland	29	min	11.33	23.79	0
172	IB	Grassland	30	min	12.38	24.12	0
173	IB	Grassland	31	min	10.34	26.79	0
174	IB	Grassland	32	min	12.38	37.91	0
175	IB	Grassland	33	min	12.33	29.34	0
176	IB	Grassland	34	min	10.06	26.01	0
178	IB	Grassland	27	mean	21.8819	64.3947	2.15184
179	IB	Grassland	28	mean	21.6555	67.9474	2.90128
180	IB	Grassland	29	mean	19.2629	66.821	4.37138
181	IB	Grassland	30	mean	20.2593	67.4524	5.98236
182	IB	Grassland	31	mean	20.5424	67.0499	2.62864
183	IB	Grassland	32	mean	19.7001	74.905	2.90452
184	IB	Grassland	33	mean	19.0575	71.5549	2.81771
185	IB	Grassland	34	mean	20.1824	66.0681	0.000570437
187	IB	Grassland	27	max	40.53	88.99	15.69
188	IB	Grassland	28	max	43.21	89.82	15.07
189	IB	Grassland	29	max	35.71	90.02	17.77
190	IB	Grassland	30	max	36.91	89.08	19.49
191	IB	Grassland	31	max	37.9	88.72	11.39
192	IB	Grassland	32	max	33.55	90.39	10.13
193	IB	Grassland	33	max	34.69	90.14	13.32
194	IB	Grassland	34	max	37.79	89.48	0.04
196	IB	Grassland	27	sd	6.02604	17.8567	2.72055
197	IB	Grassland	28	sd	6.00642	18.2741	2.16207
198	IB	Grassland	29	sd	4.70125	14.5293	3.85326
199	IB	Grassland	30	sd	5.15528	15.9617	4.21375
200	IB	Grassland	31	sd	5.95438	16.733	2.2804
201	IB	Grassland	32	sd	4.41352	13.2242	2.32866
202	IB	Grassland	33	sd	4.16104	13.3062	2.74206
203	IB	Grassland	34	sd	6.51117	17.3665	0.00327741
